# Supplementary material for: Evolution of the global terrorist organizational cooperation network
Source: PLoS One. 2024 Jan 22;19(1):e0281615. doi: 10.1371/journal.pone.0281615 (PMC10824412; doi:10.1371/journal.pone.0281615)
Supplement: S1 Table — This paper collected 119,803 terrorist attacks that occurred globally between 2001 and 2018, containing information such as the time of occurrence and the names of the terrorist organizations involved. (XLSX) [file pone.0281615.s010.xlsx]

## Sheet: Sheet1
eventid	iyear	imonth	extended	country	country_txt	region	region_txt	location	summary	crit1	crit2	crit3	doubtterr	alternative_txt	multiple	success	suicide	attacktype1	attacktype1_txt	attacktype2	attacktype2_txt	attacktype3	attacktype3_txt	targtype1	targtype1_txt	targsubtype1	targsubtype1_txt	corp1	target1	natlty1	natlty1_txt	targtype2	targtype2_txt	targsubtype2	targsubtype2_txt	corp2	target2	natlty2	natlty2_txt	targtype3	targtype3_txt	targsubtype3	targsubtype3_txt	corp3	target3	natlty3	natlty3_txt	gname	gsubname
200101000001	2001	1	0	45	Colombia	3	South America		1/8/2001: Paramilitaries killed three farmers in Valle province, Colombia. According to authorities, the farmers were wearing sneakers that had been part of a shipment stolen by Revolutionary Armed Forces of Colombia (FARC) two weeks prior. Authorities believe that the paramilitaries targeted the farmers for possible connections to FARC.	1	0	1	1	Intra/Inter-group Conflict	0	1	0	9	Unknown					14	Private Citizens & Property	72	Farmer	Civilians	Farmers in Valle province	45	Colombia																	Paramilitaries
200101010001	2001	1	0	228	Yemen	10	Middle East & North Africa		01/01/2001: The wall of an Anglican Church was partially destroyed by an explosive charge causing extensive property damage. The explosive charge was placed in a waste bin outside the church in the Tawahi district in Aden, Yemen. There were no reported injuries or fatalities and the group responsible was unknown.	1	1	1	0		0	1	0	3	Bombing/Explosion					15	Religious Figures/Institutions	86	Place of Worship	Anglican Church	Aden Anglican Church	228	Yemen																	Unknown
200101010002	2001	1	1	45	Colombia	3	South America	The victims were taken 180 miles northeast of Bogota	01/01/2001: The United Self-defense Forces of Colombia (AUC - Las Autodefensas Unidas de Colombia) kidnapped 24 peasants in Northeastern Colombia. 17 were released on January 7, 2001 after it was clear they had no connection to the guerilla organizations in the area. The fate of the rest of the hostages was unknown.	1	1	1	0		0	1	0	6	Hostage Taking (Kidnapping)					14	Private Citizens & Property	71	Race/Ethnicity Identified	Civilians	Colombian Peasants	45	Colombia																	United Self Defense Units of Colombia (AUC)
200101010004	2001	1	0	209	Turkey	10	Middle East & North Africa	Istiklal Street, near Taksim square	1/1/2001: An improvised explosive device went off shortly after midnight on Istiklal Street, near Taksim square, Istanbul, Turkey. Taksim square was full of people celebrating the new year when the bomb exploded. Ten people were injured in the attack and the remaining crowds fled in panic. Authorities speculate that the attack may have been retaliatory for a recent crackdown on jail-based hunger …	1	1	1	0		0	1	0	3	Bombing/Explosion					14	Private Citizens & Property	78	Procession/Gathering (funeral, wedding, birthday, religious)	Civilians	Civilians celebrating the new year	209	Turkey	1	Business	7	Retail/Grocery/Bakery	Turkish businesses	Storefronts in the vicinity of the explosion	209	Turkey									Unknown
200101010005	2001	1	0	6	Algeria	10	Middle East & North Africa	270 KM southwest of Algiers	1/1/2000: Unknown perpetrators, believed to be affiliated with the Islamic insurgency in Algeria, killed five Algerian civilians in Djelfa, Algeria. One other individual was wounded in the attack. Reports conflict as to whether the victims were shot or stabbed.	1	1	1	0		0	1	0	9	Unknown					14	Private Citizens & Property	71	Race/Ethnicity Identified	Indiscriminate Algerian citizens	An Algerian family in Djelfa	6	Algeria																	Algerian Islamic Extremists
200101020002	2001	1	0	228	Yemen	10	Middle East & North Africa		01/02/2001: A small bomb exploded outside the office of the Yemeni News Agency (SABA) in Aden. Authorities held a number of Islamic militants whom they believed were responsible. There were no deaths and one was injured.	1	1	1	0		0	1	0	3	Bombing/Explosion					10	Journalists & Media	53	Newspaper Journalist/Staff/Facility	Yemen Media	Yemen News Agency (SABA)	228	Yemen																	Muslim extremists
200101020003	2001	1	0	235	Yugoslavia	9	Eastern Europe		01/02/2001: A Serbian Policeman wounded in a rocket attack by armed Albanians near the southern city of Vranje. The attack was launched somewhere between the villages of Djordjevac and Car. The policeman was the only reported injury.	1	1	1	0		0	1	0	3	Bombing/Explosion					3	Police	25	Police Security Forces/Officers	Serbian police force	Vranje policeman	175	Serbia-Montenegro																	Unknown
200101020004	2001	1	0	217	United States	1	North America	at the Superior Lumber Company at 2695 Glendale Valley Road in Glendale, OR	01/02/2001: Five members of the Animal and Earth Liberations Fronts (ALF and ELF), Jacob Ferguson, Stanislas Meyerhoff, Kevin Tubbs, Suzanne Savoie, and Daniel McGowan, caused arson to the Superior Lumber Company in Glendale, Oregon in the United States, by placing two incendiary devices containing ignitable liquids at the west side of the building. The arson caused $1,041,696 in damage to the of…	1	1	1	0		0	1	0	7	Facility/Infrastructure Attack					1	Business	5	Industrial/Textiles/Factory	Superior Lumber Company	lumber company in Glendale, OR	217	United States																	Earth Liberation Front (ELF)	The Family
200101030001	2001	1	0	209	Turkey	10	Middle East & North Africa		01/03/2001: A suicide bomber attacked and Istanbul police station killing three and injuring seven. The bomber was posthumously identified as Gultenkin Koc. He was associated with the Revolutionary People’s Liberation Party-Front (DHKP-C).	1	1	1	0		0	1	1	3	Bombing/Explosion					3	Police	22	Police Building (headquarters, station, school)	Istanbul Police	Istanbul Police Station	209	Turkey																	Devrimici Halk Kurtulus Cephesi (DHKP/C)
200101030002	2001	1	0	199	Switzerland	8	Western Europe		01/03/2001: Members of a group calling itself "For a Revolutionary Perspective" placed an explosive device in front of the offices of the El-Al Airlines in Zurich, Switzerland. No injuries were reported, but the explosion seriously damaged the facility, causing $5,500 in damage.	1	1	1	0		0	1	0	3	Bombing/Explosion					6	Airports & Aircraft	43	Airline Officer/Personnel	El-Al Airline	The Zurich offices of El-Al Airlines	97	Israel																	Revolutionary Perspective
200101030003	2001	1	0	92	India	6	South Asia		01/03/2001: Fighting broke out in Keshpur, Midnapore District, West Bengal, India with some associated with the Trinamool Congress being subjected to stoning and shootings. Authorities believed 15 to be injured. Members of the Communist Party of India - Marxist (CPI-M) were believed to be responsible.	1	1	1	0		0	1	0	2	Armed Assault					2	Government (General)	15	Politician or Political Party Movement/Meeting/Rally	Indian Government Officials	Trinamool Congress	92	India																	Communist Party of India- Marxist
200101030006	2001	1	0	45	Colombia	3	South America	In a rural area of Antioquia, northwestern Colombia	1/3/2001: Approximately 100 suspected paramilitary members attacked the village of Yolombo, Antioquia, Colombia. They shot and killed 11 members of the village whom they suspected were guerrilla sympathizers. No group has claimed responsibility for the attack.	1	1	1	0		0	1	0	2	Armed Assault					14	Private Citizens & Property	67	Unnamed Civilian/Unspecified	Civilians	Civilians in Yolombo	45	Colombia																	Paramilitaries
200101040001	2001	1	0	6	Algeria	10	Middle East & North Africa	Near Laghouat, approximately 400 kilometres south of Algiers	1/3/2001: Islamic extremists slit the throats of four members of the same family near Laghouat, Algeria. No group has claimed responsibility and the specific motive is unknown.	1	1	1	0		0	1	0	2	Armed Assault					14	Private Citizens & Property	67	Unnamed Civilian/Unspecified	Civilians	Members of the same family in Laghouat	6	Algeria																	Algerian Islamic Extremists
200101050002	2001	1	0	34	Burundi	11	Sub-Saharan Africa		01/05/2001: Three were killed in an armed attack at Murago Hill in Bujumbura, Burundi. Three cows were also killed and sixteen houses were burned. Authorities believed it to be the work of Murago rebels.	1	1	1	0		0	1	0	2	Armed Assault	7	Facility/Infrastructure Attack			14	Private Citizens & Property	67	Unnamed Civilian/Unspecified	Civilians	Civilians living in Murago Hill.	34	Burundi																	Unknown
200101050003	2001	1	0	92	India	6	South Asia		01/05/2001: The Hizb-ul-Mujahidin (HM), Lashkar-e-Taiba and Harkatul Jihad-e-Islami joined together on January 5, 2001 to attack Indian troops in Poonch, India. They killed nine and wounded fifteen with machine guns and rockets.	1	1	1	1	Insurgency/Guerilla Action	0	1	0	2	Armed Assault					4	Military	34	Military Personnel (soldiers, troops, officers, forces)	Indian Military	Indian soldiers stationed in Poonch	92	India																	Hizbul Mujahideen (HM)
200101050004	2001	1	0	92	India	6	South Asia		01/05/2001: Twenty-seven were injured when suspected Islamic militants threw grenades at an Indian paramilitary vehicle in Srinagar, India	1	1	0	1	Insurgency/Guerilla Action	0	1	0	3	Bombing/Explosion					4	Military	39	Paramilitary	Indian Paramilitary	Indian paramilitary in Kashmir	92	India																	Unknown
200101050005	2001	1	0	167	Russia	9	Eastern Europe		01/05/2001: Saypudi Aksaktemirov was killed in his home in Argun, Chechnya. He was shot by unidentified assailants.	1	1	1	0		0	1	0	1	Assassination					2	Government (General)	18	Government Personnel (excluding police, military)	Argun Government	Saypudi Aksaktemirov	167	Russia																	Unknown
200101050006	2001	1	0	45	Colombia	3	South America	Between El Penol and Guatape, 142 miles from Bogota	1/5/2001: Unidentified gunmen shot and killed at least 12 people near Guatape, Antioquia state, Colombia. The assailants pulled the victims from the house and shot those they suspected of collaborating with rivals. Authorities suspect that the attack may have been perpetrated by members of United Self-Defense Groups (AUC).	1	1	1	0		0	1	0	2	Armed Assault					14	Private Citizens & Property	67	Unnamed Civilian/Unspecified	Civilians	Civilians living near Guatape	45	Colombia																	United Self Defense Units of Colombia (AUC)
200101050007	2001	1	0	603	United Kingdom	8	Western Europe	North Yorkshire. Near Ripon	1/5/2001: Suspected animal rights activists sent a nail bomb in the mail to a sheep farmer near Ripon, North Yorkshire, Great Britain. The farmer suffered minor facial injuries when he opened the package. No group has claimed responsibility for the attack.	1	1	1	0		0	1	0	3	Bombing/Explosion					14	Private Citizens & Property	72	Farmer	Civilian	A sheep farmer in North Yorkshire	216	Great Britain																	Animal Rights extremists
200101050008	2001	1	0	167	Russia	9	Eastern Europe	On the road between Bachi-Yurt and Tsentoroi	1/4/2001: A bomb exploded 20 meters away from the convoy of Akhmad Kadyrov, a Chechen pro-Moscow representative, on the road between Bachi-Yurt and Tsentoroi, Chechnya, Russia. A guard stopped the motorcade after identifying a suspicious group of stones; the explosion occurred immediately after the motorcade stopped. Two Chechen rebels opened fire on the motorcade following the explosion, but wer…	1	1	1	0		0	1	0	3	Bombing/Explosion					2	Government (General)	15	Politician or Political Party Movement/Meeting/Rally	Chechen representative	Akhmad Kadyrov, a Chechen pro-Moscow representative	167	Russia																	Chechen Rebels
200101050009	2001	1	0	603	United Kingdom	8	Western Europe	East Yorkshire. Frank Hill's estate agents in Patrington	1/5/2001: Suspected animal rights activists sent a nail bomb in the mail to Frank Hill estate agents in Patrington, East Yorkshire, Great Britain. The estate agents had conducted business with livestock auctions in the past. The package exploded, damaging the eyesight of one office personnel. No group has claimed responsibility for the attack.	1	1	1	0		0	1	0	3	Bombing/Explosion					1	Business			Estate agents	Frank Hill estate agents	216	Great Britain																	Animal Rights extremists
200101060001	2001	1	0	45	Colombia	3	South America	The attack occurred in the eastern Arauca Department which borders the country of Venezuela.	01/06/2001: Members of the National Liberation Army (NLA) were suspected of dynamiting a section of the Cano Limon-Covenas oil pipeline in the Arauca Department, Colombia. The attack did not result in any casualties and the extent of damage was not reported.	1	1	1	0		0	1	0	3	Bombing/Explosion					1	Business	1	Gas/Oil/Electric	Caño Limón-Coveñas pipeline	A section of the Caño Limón-Coveñas pipeline	999	Multinational																	National Liberation Army of Colombia (ELN)
200101060002	2001	1	0	45	Colombia	3	South America		01/06/2001: One individual was killed while 10 were wounded in a bomb attack on the town of Barrancabermeja, Colombia. Authorities believe that attack was carried out by the National Liberation Army (NLA), but no one has claimed responsibility.	1	1	1	0		0	1	0	3	Bombing/Explosion					14	Private Citizens & Property	67	Unnamed Civilian/Unspecified	Civilians	Civilians in Barrancabermeja	45	Colombia																	National Liberation Army of Colombia (ELN)
200101060003	2001	1	0	167	Russia	9	Eastern Europe		01/06/2001: The Imam of Urus-Martan, Khasmagomed Umalatov was assassinated in front of his house by unknown gunmen in Chechnya. The shooter was unknown.	1	1	1	0		0	1	0	1	Assassination					15	Religious Figures/Institutions	85	Religious Figure	The Imam of Urus-Martan	Khasmagomed Umalatov	167	Russia																	Unknown
200101060004	2001	1	0	167	Russia	9	Eastern Europe		01/06/2001: Three people were killed in Groznyy, Russian when the convoy of the interior minister came under grenade attack. The attackers were unknown.	1	1	1	0		0	1	0	3	Bombing/Explosion					2	Government (General)	18	Government Personnel (excluding police, military)	Chechen Government	Ministry of the Interior's Convoy	167	Russia																	Unknown
200101060005	2001	1	0	182	Somalia	11	Sub-Saharan Africa	The incident occurred in Teiglow village, 185 miles northwest of Mogadishu.	1/6/2001: At least 200 members of the Rahanwein Resistance Army (RRA) ambushed Somalia's parliament speaker, Abdalla Derow Issak, and his entourage as they attempted to leave Teiglow village, Bakol region, Somalia. At least nine people were killed and many more wounded in the heavy gunfire that erupted between security forces and militants. Issak and other government officials fled on foot and we…	1	1	1	0		0	0	0	1	Assassination					2	Government (General)	15	Politician or Political Party Movement/Meeting/Rally	Somalia government	Abdalla Derow Issak, parliament's Speaker and other government officials	182	Somalia																	Rahanwein Resistance Army (RRA)
200101070001	2001	1	0	45	Colombia	3	South America		01/17/2001: Fifty members of the United Self-defense Forces of Colombia (AUC - Las Autodefensas Unidas de Colombia) attacked a village in Chengue, Colombia. Estimates are that between 24 and 28 were killed with machetes, stones and sledgehammers.	1	1	1	0		0	1	0	2	Armed Assault					14	Private Citizens & Property	67	Unnamed Civilian/Unspecified	Civilians	Chengue civilians	45	Colombia																	United Self Defense Units of Colombia (AUC)
200101070002	2001	1	0	99	Ivory Coast	11	Sub-Saharan Africa		01/07/2001: A group of 31 insurgents threw a coup in an attempt to overthrow the government in the Ivory Coast. The assailants are suspected to be members of the main opposition party. 12 were killed, 10 were militants while 2 were security forces stopping the coup. The militants were able to take over the national radio and television before being stopped by the army.	1	1	1	0		0	0	0	9	Unknown					2	Government (General)	21	Government Building/Facility/Office	Cote D' Ivoire	National Radio Station	99	Ivory Coast	2	Government (General)			Cote D' Ivoire Government	National Television Station	99	Ivory Coast									Unknown
200101070003	2001	1	0	209	Turkey	10	Middle East & North Africa		01/07/2001: Two gunmen attacked a police vehicle in Istanbul, Turkey, injuring one officer. The assailants then fled on foot. Authorities believe that the Revolutionary People’s Liberation Party-Front (DHKP – C) were responsible.	1	1	1	0		0	1	0	2	Armed Assault					3	Police	23	Police Patrol (including vehicles and convoys)	Istanbul Police	Istanbul Police Vehicle	209	Turkey																	Devrimici Halk Kurtulus Cephesi (DHKP/C)
200101070004	2001	1	0	92	India	6	South Asia	Dhalai district, approximately 80 km north of Agartala	1/7/2001: Approximately 20 suspected members of the National Liberation Front of Tripura (NLFT) kidnapped seven railway employees at Sindhukumar, Tripura, India. The employees were laying tracks at the time of the incident. Authorities believe that the NLFT perpetrated the incident due to the fact that they have been trying to extort money from the railway recently.	1	1	1	0		1	1	0	6	Hostage Taking (Kidnapping)					19	Transportation	100	Train/Train Tracks/Trolley	Indian railway	Indian railway workers	92	India																	National Liberation Front of Tripura (NLFT)
200101070005	2001	1	0	92	India	6	South Asia	A crowded market in Sopore, approximately 50 kilometres north of Srinagar	1/7/2001: Muslim separatists threw a grenade at a security vehicle in Sopore, Kashmir, India. The grenade missed the vehicle and fell into a crowded market place, injuring at least 26 people. No group has claimed responsibility for the attack.	1	1	1	0		0	1	0	3	Bombing/Explosion					4	Military	35	Military Transportation/Vehicle (excluding convoys)	Indian military	A security vehicle and troops in Sopore	92	India	14	Private Citizens & Property	67	Unnamed Civilian/Unspecified	Civilians	Civilians in the vicinity of a security vehicle in Sopore	92	India									Muslim Separatists
200101070006	2001	1	0	6	Algeria	10	Middle East & North Africa	Edough forest in Annaba area, approximately 600 kilometers east of Algiers	1/7/2001: Four Russian foreign nationals were found dead with their throats slit in Edough forest, Annaba area, Algeria. The victims had been on a mushroom picking expedition when they disappeared. Authorities suspect that Muslim militants are responsible for the attack. No group has claimed responsibility.	1	1	1	0		0	1	0	2	Armed Assault					14	Private Citizens & Property	71	Race/Ethnicity Identified	Civilians	Four Russian foreign nationals	167	Russia																	Muslim Militants
200101070007	2001	1	1	4	Afghanistan	6	South Asia	Yakawlang town and the surrounding district	1/7/2001: Taliban militia regained control of Yakawlang town, Bamyan, Afghanistan. For the next three days, the Taliban proceeded to go from house to house, gathering and shooting the local men. Reports indicate that at least 170 people were killed in the attack. Sources indicate that the orders for the massacre came from Taliban leader Mullah Mohammed Omar; Omar denies the incident took place.	1	1	1	0		0	1	0	2	Armed Assault					14	Private Citizens & Property	67	Unnamed Civilian/Unspecified	Civilians	Civilians living in the vicinity of Yakawlang	4	Afghanistan																	Taliban
200101070008	2001	1	0	6	Algeria	10	Middle East & North Africa	Edough Forest; 30 KM from Annaba	1/7/2001: Suspected members of the Armed Islamic Group (GIA) slit the throats of four Russian nationals picking mushrooms in a forest near Oued el Anab, Algeria.	1	1	1	0		0	1	0	2	Armed Assault					14	Private Citizens & Property	71	Race/Ethnicity Identified	Foreigners in Algeria	Russian workers in Annaba	167	Russia																	Armed Islamic Group (GIA)
200101070009	2001	1	0	92	India	6	South Asia	Dhalai district, approximately 80 km north of Agartala	1/7/2001: Suspected members of the National Liberation Front of Tripura (NLFT) kidnapped two railway employees at Nalifapara, Tripura, India. The employees were delivering water to other workers at the time of the incident. Authorities believe that the NLFT perpetrated the incident due to the fact that they have been trying to extort money from the railway recently.	1	1	1	0		1	1	0	6	Hostage Taking (Kidnapping)					1	Business	12	Construction	Indian railway	Indian railway workers	92	India																	National Liberation Front of Tripura (NLFT)
200101080001	2001	1	0	97	Israel	10	Middle East & North Africa		01/08/2001: Hamid Abu Hejla, a member of HAMAS, carried out a suicide attack in the Israeli city of Netanya. He detonated his car injuring between two and three dozen Israeli civilians.	1	1	1	0		0	1	1	3	Bombing/Explosion					14	Private Citizens & Property	67	Unnamed Civilian/Unspecified	Civilians and Private Property	Citizens in Netanya, and their property.	97	Israel																	Hamas (Islamic Resistance Movement)
200101080002	2001	1	0	209	Turkey	10	Middle East & North Africa		01/08/2001: A professor at the Marmara University School of Theology in Baglarbasi, Turkey was stabbed. Authorities believed the attacker, Halil Cihan, was linked to the Great East Islamic Raiders Front (IBDA-C - Islami Buyuk Dogu Akincilar Cephesi). The professor was the only one wounded.	1	1	1	0		0	1	0	2	Armed Assault					8	Educational Institution	48	Teacher/Professor/Instructor	Marmara University School of Theology	Dr. Zekeriya Beyaz	209	Turkey																	Great Eastern Islamic Raiders Front (IBDA-C)
200101080003	2001	1	0	167	Russia	9	Eastern Europe		01/08/2001:Two men were shot and killed outside their home in Urus – Martan, Chechnya. Chechen Rebels (non-specific) were believed to be responsible. The men were related to the Iman.	1	1	1	0		0	1	0	3	Bombing/Explosion					15	Religious Figures/Institutions	85	Religious Figure	Civilians	Relative of the Iman, a civilian named Ayup Idrisov	167	Russia	14	Private Citizens & Property	69	Religion Identified	Civilian	Relative of the Iman, Khamzat Idrisov											Unknown
200101080004	2001	1	0	167	Russia	9	Eastern Europe		01/08/2001: Two police officers and one sergeant were killed while driving the Groznyy-Argun Highway in Chechnya. The assailants used assault rifles and grenades and were believed to be Chechen Rebels (non-specific).	1	1	1	1	Insurgency/Guerilla Action	0	1	0	3	Bombing/Explosion	2	Armed Assault			3	Police	25	Police Security Forces/Officers	Russian Security Forces	Russian Security Forces stationed in Chechnya	167	Russia																	Chechen Rebels
200101080005	2001	1	0	92	India	6	South Asia	Karbi Anglong district, 310 kilometers east of Gauhati	1/7/2001: Suspected members of the United Peoples Democratic Solidarity (UPDS) attacked the family of Benson Ingti, a local Karbi tribesman, near Diphu, Assam, India. After entering the home of the tribesman, the militants lined up the seven members of the household and opened fire on them. Four were killed and three were seriously injured. The motive behind the attack is unknown.	1	1	1	0		0	1	0	2	Armed Assault					14	Private Citizens & Property	68	Named Civilian	Civilians	Benson Ingti and his family	92	India																	United People's Democratic Solidarity (UPDS)
200101090001	2001	1	1	167	Russia	9	Eastern Europe	The incident took place 15 miles south of Groznyy.	01/09/2001: United States aid worker, Kenny Gluck, associated with Doctors without Borders, was kidnapped by Chechen Rebels (non-specific) in Chechnya, Russia on January 9, 2001. He was held for 25 days and was treated well by his captors.	1	1	1	0		0	1	0	6	Hostage Taking (Kidnapping)					12	NGO	62	International NGO	Doctors Without Borders	Kenny Gluck	217	United States																	Chechen Rebels	Commander Yakub
200101090002	2001	1	0	92	India	6	South Asia		01/09/2001: A bomb was set off at the gate of the Central Telegraph Office in Srinagar, India. The explosion went off during the morning hours while a large number of people were gathered to deposit their telephone bills. There was property damage and a large number of injuries. Unknown militants were believed to be responsible for the attack.	1	1	1	0		0	1	0	3	Bombing/Explosion					16	Telecommunication	90	Telephone/Telegraph	Telecommunications Department	Central Telegraph Office in Srinagar	92	India																	Unknown
200101090003	2001	1	0	92	India	6	South Asia		01/09/2001: There was an assassination attempt on Hurriyat leader Shahid ul Islam outside his residence in Srinagar, India. He was attacked by two unknown militants with guns.	1	1	1	0		0	0	0	1	Assassination					2	Government (General)	15	Politician or Political Party Movement/Meeting/Rally	Hurriyat Leader	Shahid ul Islam	92	India																	Unknown
200101090004	2001	1	0	45	Colombia	3	South America	The northeastern port city of Barrancabermeja	1/8/2001: Unidentified gunmen killed eight people in Barrancabermeja, Santander Department, Colombia. No group has claimed responsibility for the attack; however, authorities are attributing the attack to right-wing paramilitaries.	1	1	1	0		0	1	0	2	Armed Assault					14	Private Citizens & Property	67	Unnamed Civilian/Unspecified	Civilians	Civilians located in Barrancabermeja	45	Colombia																	Right-Wing Paramilitaries
200101090005	2001	1	0	185	Spain	8	Western Europe	The cemetary in Zarautz	1/9/2001: Authorities safely defused an explosive device that had been planted near the tomb of Juan Ignacio Iruretagoyena in Zarautz cemetery, Guipuzcoa, Basque Country, Spain. Iruretagoyena was a politician from the Popular Party (PP) who had been killed by members of Basque Fatherland and Freedom (ETA) three years previously. The police were tipped off about the device by someone claiming to b…	1	1	1	0		0	0	0	3	Bombing/Explosion					2	Government (General)	15	Politician or Political Party Movement/Meeting/Rally	Popular Party	Members of the Popular Party attending the tribute	185	Spain																	Basque Fatherland and Freedom (ETA)
200101090006	2001	1	1	45	Colombia	3	South America	150 miles northwest of Bogota	1/9/2001: Members of the National Liberation Army of Colombia (ELN) kidnapped 56 people at a roadblock near Barbosa, Antioquia, Colombia. Government forces attacked the guerrillas on January 10, 2001, and freed the captives. One assailant was killed; all of the hostages were released unharmed.	1	1	1	0		0	1	0	6	Hostage Taking (Kidnapping)					14	Private Citizens & Property	67	Unnamed Civilian/Unspecified	Civilians	Civilians stopped at a roadblock outside of Barbosa	45	Colombia																	National Liberation Army of Colombia (ELN)
200101090007	2001	1	0	45	Colombia	3	South America		1/9/2001: Unidentified assailants killed five people near Carmen de Viboral, Antioquia, Colombia. No group has claimed responsibility for the attack; however, authorities attribute the attack to right-wing paramilitaries.	1	1	1	0		0	1	0	9	Unknown					14	Private Citizens & Property	67	Unnamed Civilian/Unspecified	Civilians	Civilians located near Carmen de Viboral	45	Colombia																	Right-Wing Paramilitaries
200101090008	2001	1	0	45	Colombia	3	South America	Near the Venezuelan border	1/9/2001: Approximately 15 assailants killed four people in Cucuta, Norte de Santander, Colombia. No group has claimed responsibility for the attack; however, authorities attribute the attack to members of the United Self Defense Units of Colombia (AUC).	1	1	1	0		0	1	0	9	Unknown					14	Private Citizens & Property	67	Unnamed Civilian/Unspecified	Civilians	Civilians located in Cucuta	45	Colombia																	United Self Defense Units of Colombia (AUC)
200101100001	2001	1	0	603	United Kingdom	8	Western Europe	Surrey (County)	01/10/2001: The Animal Liberation Front (ALF) was responsible for an attack that took place on the evening of January 10, 2001 in Oxted, Surrey in the United Kingdom. Two cars belonging to retired Dr. Richard Cockerill were bombed outside his home. There were no injuries or fatalities but the cars were destroyed. There was also damage to the garage.	1	1	1	0		0	1	0	3	Bombing/Explosion					14	Private Citizens & Property	77	Laborer (General)/Occupation Identified	Civilian in Oxted	Dr. Richard Cockerill	216	Great Britain																	Animal Liberation Front (ALF)
200101100002	2001	1	1	160	Philippines	5	Southeast Asia		01/10/2001: Four gunmen kidnapped six year old April Grant in the Basilan province of the Philippines. The girl was rescued by the nation’s army on February 2, 2001. Abu Sayyaf Group (ASG) and the Moro Islamic Liberation Front were both responsible.	1	1	1	0		0	1	0	6	Hostage Taking (Kidnapping)					14	Private Citizens & Property	68	Named Civilian	Civilian in Limitan	April Grant	160	Philippines																	Abu Sayyaf Group (ASG)
200101100003	2001	1	0	45	Colombia	3	South America	The incident occurred in the El Tesoro neighborhood	01/10/2001: A car bomb containing 40 kilograms of dynamite exploded in the basement of Medellin shopping mall, El Tesoro. One person was killed, 51 were injured, 20 buildings were damages and 260 vehicles were damages. No one has claimed the attack.	1	1	1	0		0	1	0	3	Bombing/Explosion					14	Private Citizens & Property	74	Marketplace/Plaza/Square	Medellin Shopping Mall	El Tesoro Shopping Mall	45	Colombia																	Unknown
200101100004	2001	1	0	209	Turkey	10	Middle East & North Africa		01/10/2001: Assailants carried out an armed attack on a police vehicle in Istanbul, Turkey. Nine people believed to be involved were later arrested. One policeman died and one was injured.	1	1	1	0		0	1	0	2	Armed Assault					3	Police	25	Police Security Forces/Officers	Turkish Police	Police in Istanbul, Turkey	209	Turkey																	Unknown
200101100005	2001	1	0	6	Algeria	10	Middle East & North Africa	40 miles south of Algiers	1/10/2001: Suspected members of the Armed Islamic Group (GIA) killed seven family members, including four children, in Hai El Ketab, Medea region, Algeria. The assailants surrounded the victims' huts before shooting and knifing them.	1	1	1	0		0	1	0	2	Armed Assault					14	Private Citizens & Property	67	Unnamed Civilian/Unspecified	Civilians	A family in Hai El Ketab	6	Algeria																	Armed Islamic Group (GIA)
200101110001	2001	1	0	603	United Kingdom	8	Western Europe	Flintshire (County)	01/11/2001:The Animal Liberation Front (ALF) sent a nail-filled letter bomb to the Davies Fish and Chip shop in the United Kingdom’s Holywell, Flintshire. The owner, Jonathan Davies, opened the package and received some injuries. He opened the package upside down and therefore the damage to the store and injuries to others were minimal. Davies was the only injury.	1	1	1	0		0	1	0	3	Bombing/Explosion					1	Business	2	Restaurant/Bar/Café	Unkonwn	Davies Fish and Chip Shop	216	Great Britain																	Animal Liberation Front (ALF)
200101110002	2001	1	0	603	United Kingdom	8	Western Europe	Belfast (Capital City)	01/11/2001: A pipe bomb was thrown into the Belfast office of the catholic Social Democratic and Labor Party in Northern Ireland. There was damage to the building but no injuries were reported. The Ulster Defence Association/Ulster Freedom Fighters were believed to be responsible but no one has taken credit for the attack.	1	1	1	0		0	1	0	3	Bombing/Explosion					22	Violent Political Party	109	Party Official/Candidate/Other Personnel	Social Democratic and Labor Party (SDLP)	Office	233	Northern Ireland																	Ulster Freedom Fighters (UFF)
200101110003	2001	1	0	97	Israel	10	Middle East & North Africa		01/11/2001: An Israeli civilian disarmed a bomb after he saw it placed into a trash can in Jerusalem. The bomb was placed in a conservative Jewish neighborhood. Authorities believe it was placed there by unknown Palestinian militants.	1	1	1	0		0	0	0	3	Bombing/Explosion					14	Private Citizens & Property	67	Unnamed Civilian/Unspecified	Israeli neighborhood	Civilians in Jerusalem	97	Israel																	Unknown
200101110004	2001	1	1	104	Kenya	11	Sub-Saharan Africa	Moyale district in northeastern Kenya	1/11/2001: Approximately 200 armed militia members dressed in Ethiopian military uniforms killed ten people in Kilitipe, Moyale district, Eastern province, Kenya. Eight of the victims were police officers and two were civilians. The assailants also abducted one police officer; he was held for 16 days before being released in Ethiopia. He reported that the assailants had mistaken the victims for m…	1	1	1	0		0	1	0	2	Armed Assault	6	Hostage Taking (Kidnapping)			3	Police	25	Police Security Forces/Officers	Police	Kenyan police officers near the Ethiopian border	104	Kenya	14	Private Citizens & Property	67	Unnamed Civilian/Unspecified	Civilians	Civilians near the Ethiopian border	104	Kenya									Militia Members
200101120001	2001	1	0	195	Sudan	11	Sub-Saharan Africa		1/12/2001: Hundreds of militia members attacked and looted the Red Cross clinic in Chelkou, Bahr el Ghazal, Sudan. The compound was looted and vehicles and tents were destroyed. No Red Cross staff were harmed, but an unknown number of local villagers were killed in the attack.	1	1	1	0		0	1	0	7	Facility/Infrastructure Attack	2	Armed Assault			12	NGO	62	International NGO	Red Cross	The Red Cross clinic in Chelkou	195	Sudan	14	Private Citizens & Property	67	Unnamed Civilian/Unspecified	Civilians	Civilians in Chelkou	195	Sudan									Militia Members
200101130001	2001	1	0	217	United States	1	North America		01/13/2001: The Earth Liberation Front (ELF) attacked Melo’s Construction Corporation on Long Island, New York U.S.A. The group set equipment on fire causing $8,000 in damages. There were no injuries or fatalities.	1	1	1	0		0	1	0	7	Facility/Infrastructure Attack					1	Business	12	Construction	Melo's Construction Company	Melo's Construction Company offices in Long Island	217	United States																	Earth Liberation Front (ELF)
200101130002	2001	1	0	603	United Kingdom	8	Western Europe	Armagh (County). It occurred 5 miles outside of Armagh.	01/13/2001: A road side bomb was planted off of Monaghan Road five miles outside of Armagh City in Coleraine County, Northern Ireland. The bomb was discovered and defused by authorities before it could cause harm. Authorities believed it to be the work of dissident republicans.	1	1	1	0		0	0	0	3	Bombing/Explosion					14	Private Citizens & Property	67	Unnamed Civilian/Unspecified	Civilians in Northern Ireland	Civilians traveling along Monaghan Road.	233	Northern Ireland																	Unknown
200101130003	2001	1	0	45	Colombia	3	South America	A hamlet named Corral de Piedra	1/13/2001: At least 40 suspected members of United Self Defense Units of Colombia (AUC) stormed the hamlet of Corral de Piedra outside of San Juan del Cesar, Guajira, Colombia. The assailants proceeded to pull at least four people from their houses before shooting them. No group has claimed responsibility for the attack.	1	1	1	0		1	1	0	2	Armed Assault					14	Private Citizens & Property	67	Unnamed Civilian/Unspecified	Civilians	Civilians in Corral de Piedra	45	Colombia																	United Self Defense Units of Colombia (AUC)
200101140001	2001	1	0	45	Colombia	3	South America		1/13/2001: At least 40 suspected members of United Self Defense Units of Colombia (AUC) stormed a house in a poor neighborhood outside of Valledupar, Cesar, Colombia. The assailants proceeded to kill three people in the house and injure another two. Before leaving the area, the attackers threw a grenade into local grocery store, damaging it and a nearby house and car. No group has claimed respons…	1	1	1	0		1	1	0	2	Armed Assault					14	Private Citizens & Property	67	Unnamed Civilian/Unspecified	Civilians	Civilians in the vicinity of Valledupar	45	Colombia																	United Self Defense Units of Colombia (AUC)
200101140002	2001	1	0	92	India	6	South Asia		01/14/2001: Muslim guerrillas fired two grenades at the Kashmir Provincal Chief, Farooq Abdullah, while he was in downtown Srinagar. He escaped unharmed but two bystanders were injured.	1	1	1	0		0	0	0	1	Assassination					2	Government (General)	18	Government Personnel (excluding police, military)	Kashmir Government	Farooq Abdullah	92	India																	Unknown
200101140003	2001	1	0	603	United Kingdom	8	Western Europe	Tyrone (County)	01/14/2001: A bomb made of a coffee jar was thrown at a police car in Cookstown, Northern Ireland. No one was harmed, and the Real Irish Republican Army (RIRA) was believed to be responsible.	1	1	1	0		0	1	0	3	Bombing/Explosion					3	Police	25	Police Security Forces/Officers	Northern Ireland police	Cookstown Police	233	Northern Ireland																	Real Irish Republican Army (RIRA)
200101150001	2001	1	0	92	India	6	South Asia		01/15/2001: Seven were killed and 16 injured when unknown gunmen opened fire on a group of people leaving a NDA meeting in Bihar, India.	1	1	1	0		0	1	0	2	Armed Assault					22	Violent Political Party	109	Party Official/Candidate/Other Personnel	National Democratic Alliance (NDA)	Meeting	92	India																	Unknown
200101150002	2001	1	0	78	Greece	8	Western Europe		01/15/2001: Unidentified perpetrators attacked to offices of the Pan-Hellenic Socialist Movement in Thessaloniki, Greece. Cloth soaked in flammable material was stuffed into glass bottles but the flames went out before the bottles could explode.	1	1	1	0		1	0	0	7	Facility/Infrastructure Attack					2	Government (General)	15	Politician or Political Party Movement/Meeting/Rally	Pan-Hellenic Socialist Movement	Pan-Hellenic Socialist Movement Offices	78	Greece																	Unknown
200101150003	2001	1	0	78	Greece	8	Western Europe		01/15/2001: Unidentified perpetrators placed glass bottles with cloth soaked in a flammable liquid in two cars on Stromnitsis Street in Thessaloniki, Greece. The cars exploded damaging the two cars.	1	1	1	0		1	1	0	7	Facility/Infrastructure Attack					14	Private Citizens & Property	71	Race/Ethnicity Identified	Civilians	Greek civilians in Thessaloniki	78	Greece																	Unknown
200101150004	2001	1	0	78	Greece	8	Western Europe		01/15/2001: Unidentified perpetrators placed glass bottles with cloth soaked in a flammable liquid in a car on Tzavella Street in Thessaloniki, Greece. The car exploded damaging the two cars.	1	1	1	0		1	1	0	7	Facility/Infrastructure Attack					14	Private Citizens & Property	71	Race/Ethnicity Identified	Civilians	Greek civilians in Thessaloniki	78	Greece																	Unknown
200101150005	2001	1	0	78	Greece	8	Western Europe		01/15/2001: Unidentified perpetrators attacked the offices of Deputy National Economy Minister, Khristos Pakhtas in Thessaloniki, Greece. The attackers placed a phone book soaked in gasoline and alcohol and set it on fire. The door to the office was destroyed.	1	1	1	0		1	0	0	7	Facility/Infrastructure Attack					2	Government (General)	18	Government Personnel (excluding police, military)	Greek government	Khristos Pakhtas	78	Greece																	Unknown
200101150006	2001	1	0	6	Algeria	10	Middle East & North Africa	248 miles south of Algiers	1/10/2001: Suspected members of the Armed Islamic Group (GIA) killed four family members, including a baby, in Laghouat region, Algeria. At least three other people were injured in the attack. The security forces intervened in time to protect an additional 12 people from being harmed in the incident.	1	1	1	0		0	1	0	9	Unknown					14	Private Citizens & Property	67	Unnamed Civilian/Unspecified	Civilians	A family in Laghouat region	6	Algeria																	Armed Islamic Group (GIA)
200101150007	2001	1	0	45	Colombia	3	South America	In a village outside of Popayan, approximately 450 kilometers southwest of Bogota	1/15/2001: Twenty suspected members of the United Self Defense Units of Colombia (AUC) clad in military uniforms stopped a bus in a village outside of Popayan, Cauca, Colombia. The gunmen forced the passengers off the bus, killed ten of them and wounded the driver. The remaining passengers fled.	1	1	1	0		0	1	0	2	Armed Assault					14	Private Citizens & Property	67	Unnamed Civilian/Unspecified	Civilians	Civilians on a bus outside of Popayan	45	Colombia																	United Self Defense Units of Colombia (AUC)
200101160001	2001	1	0	92	India	6	South Asia	The incident occurred at the Srinagar International Airport	01/16/2001: Six members of Lashkar-e-Taiba (LeT) were responsible for an attempted suicide attack on the Srinagar airport in Kashmir, India. The group was able to fire grenades and fired indiscriminately but was killed before they were able to continue the attack. Eleven were killed, including the militants, and 14 were injured.	1	1	1	0		0	1	1	2	Armed Assault					6	Airports & Aircraft	44	Airport	Airport	Srinagar airport	92	India																	Lashkar-e-Taiba (LeT)
200101160002	2001	1	1	93	Indonesia	5	Southeast Asia	The incident took place 300 km from Merauke.	01/16/2001: Rebels associated with the Free Papua Movement (OPM) kidnapped 16 people from the town of Merauke, Indonesia. The group asked for $1 million U.S., the removal of police forces from the Asiki region and a halt to all logging. 13 hostages were freed on January 29, 2001 while the last 3 were released February 7, 2001.	1	1	1	0		0	1	0	6	Hostage Taking (Kidnapping)					1	Business	5	Industrial/Textiles/Factory	Foreign Business	PT Korindo Timber Company	184	South Korea																	Free Papua Movement (OPM-Organisasi Papua Merdeka)
200101160003	2001	1	0	93	Indonesia	5	Southeast Asia		01/16/2001: A homemade bomb went off in a hotel in Wahai, Indonesia. Authorities believe the attackers were transmigrants from Central Maluku. This bombing was linked to two others the same day. There were no reported casualties.	1	1	1	0		1	1	0	3	Bombing/Explosion					1	Business	8	Hotel/Resort	Unknown	Indonesian Hotel	93	Indonesia																	Unknown
200101160004	2001	1	0	93	Indonesia	5	Southeast Asia		01/16/2001: A homemade bomb went off in a government office in the North Seram Sub district, Indonesia. Authorities believe the attackers were transmigrants from Central Maluku. This bombing was linked to two others the same day. There were no reported injuries.	1	1	1	0		1	1	0	3	Bombing/Explosion					2	Government (General)	21	Government Building/Facility/Office	Indonesian Government	Wahai Citizens	93	Indonesia																	Unknown
200101160005	2001	1	0	93	Indonesia	5	Southeast Asia		01/16/2001: Homemade bombs went off in radio, telecommunication and government offices in Ambon in Indonesia. Authorities believe the attackers were from Central Maluku. This bombing was linked to two others the same day. There were no reported casualties.	1	1	1	0		1	1	0	3	Bombing/Explosion					2	Government (General)	21	Government Building/Facility/Office	Government Offices	Indonesian Government	93	Indonesia	16	Telecommunication	88	Radio	Radio office	Indonesian radio office	93	Indonesia	1	Business			Telecommunications office	Indonesian Telecommunications office	93	Indonesia	Unknown
200101160006	2001	1	0	167	Russia	9	Eastern Europe	The attack took place on the Caucasus Federal Highway on the eastern outskirts of Gudermes.	01/16/2001: Ramzan Kadyrov was the target of an attack while he was traveling along the Caucasus Federal Highway on the outskirts of Gudermes, Chechnya. He survived the landmine attack with only minor injuries. Chechen Rebels (non-specific) were believed to be responsible.	1	1	1	0		0	0	0	1	Assassination					2	Government (General)	18	Government Personnel (excluding police, military)	Chechen Interim Administration Chief	One of the Interim administration Chief, Ramzan Kadyrov	167	Russia																	Unknown
200101160007	2001	1	0	203	Tanzania	11	Sub-Saharan Africa		1/16/2001: A bomb exploded outside the office of the ruling party Chama Cha Mapinduzi (CCM) in Chake Chake, Pemba Southern region, Tanzania. No one was hurt in the explosion; however, a vehicle was damaged. Authorities believe the attack was perpetrated by the Civic United Front (CUF), the opposition party in Zanzibar.	1	1	1	0		0	1	0	3	Bombing/Explosion					2	Government (General)	15	Politician or Political Party Movement/Meeting/Rally	Zanzibar ruling party	A branch office of the Chama Cha Mapinduzi (CCM)	203	Tanzania																	Civic United Front (CUF)
200101160009	2001	1	0	6	Algeria	10	Middle East & North Africa	A roadblock near Khemis Miliana, 130 kilometers west of Algiers	1/16/2001: Muslim rebels killed 12 people at a roadblock near Khemis Miliana, Aïn Defla, Algeria. The assailants stopped several vehicles, shot the occupants, poured gasoline over the vehicles, and lit them on fire. No group claimed responsibility for the attack.	1	1	1	0		0	1	0	2	Armed Assault					14	Private Citizens & Property	67	Unnamed Civilian/Unspecified	Civilians	Civilians stopped at a road blockade near Khemis Miliana	6	Algeria																	Muslim Rebels
200101160011	2001	1	0	6	Algeria	10	Middle East & North Africa	130 KM west of Algiers	1/16/2001: Unknown perpetrators, believed to be affiliated with the Islamic insurgency in Algeria, set up a fake roadblock and intercepted multiple vehicles near Khemis Miliana, Algeria. The assailants fired into the vehicles before stabbing many of the occupants and igniting the cars on fire. In total, twelve Algerian civilians were killed in the attack.	1	1	1	0		0	1	0	2	Armed Assault	7	Facility/Infrastructure Attack			14	Private Citizens & Property	71	Race/Ethnicity Identified	Indiscriminate Algerian citizens	Algerians driving through Khemis Miliana	6	Algeria																	Algerian Islamic Extremists
200101170001	2001	1	0	45	Colombia	3	South America	The village of Chengue in northern Colombia	1/17/2001: Approximately 50 suspected members of a right-wing paramilitary group killed 25 men in Chengue village, Sucre, Colombia. The assailants entered the village at 3 am, gathered together 25 of the local male villagers, and killed them with gunfire and machetes. The gunmen then set fire to approximately 30 homes and abducted seven of the remaining male villagers. Witnesses report that the a…	1	1	1	0		0	1	0	2	Armed Assault	7	Facility/Infrastructure Attack	6	Hostage Taking (Kidnapping)	14	Private Citizens & Property	67	Unnamed Civilian/Unspecified	Civilians	Male villagers living in Chengue	45	Colombia																	Right-Wing Paramilitaries
200101170002	2001	1	0	155	West Bank and Gaza Strip	10	Middle East & North Africa	A Gaza hotel	1/17/2001: Hisham Mikki, the head of the official Palestinian Broadcasting Corporation (PBC) and an associate of Palestinian President Yasser Arafat, was shot and killed by three masked gunmen as he dined in a restaurant in Gaza, Gaza Strip, West Bank and Gaza Strip. The Palestinian government accused the Israeli government of involvement in the incident; the Israeli government denied any connect…	1	1	1	0		0	1	0	1	Assassination					10	Journalists & Media	55	Television Journalist/Staff/Facility	Palestinian television	Hisham Mikki, the head of the official Palestinian Broadcasting Corporation (PBC)	155	West Bank and Gaza Strip																	Al-Aqsa Martyrs Brigade
200101170003	2001	1	1	228	Yemen	10	Middle East & North Africa	300 kilometers east of Sanaa	1/17/2001: Luther Fielenberg, German petroleum expert working for Preussag, was kidnapped from an oil field by tribesmen in Shabwa province, Yemen. The al-Karb tribe demanded that Preussag employ 50 members of the tribe in exchange for Fielenberg's safe release; however, the company refused the deal. On January 18, 2001, security forces clashed with the al-Karb tribe and successfully rescued Fiel…	1	1	1	1	Other Crime Type	0	1	0	6	Hostage Taking (Kidnapping)					1	Business	4	Multinational Corporation	German petroleum company	Luther Fielenberg, German petroleum expert working for Preussag	75	Germany																	Yemenis
200101170004	2001	1	1	228	Yemen	10	Middle East & North Africa	60 kms north of Sanaa	1/15/2001: Two French tourists and their two Yemeni guides were abducted near Amran town, Amran, Yemen. Members of the Al-Shamlan tribe who kidnapped the tourists and guides took them to the Jawf region, then demanded schools and development projects for their release. The tribesmen released the hostages on January 16, 2001, but recaptured them the same day when security forces attempted to arres…	1	1	1	1	Other Crime Type	0	1	0	6	Hostage Taking (Kidnapping)					18	Tourists	97	Tourist	French tourists	French tourists in the Amran area	69	France																	Yemenis
200101180001	2001	1	0	6	Algeria	10	Middle East & North Africa		01/18/2001: Twenty-three people were killed in a massacre in Chelf, Algeria. Six of those killed were abducted to a site a few kilometers away from the original site and then killed. Armed Islamic militants were believed to be responsible.	1	1	1	0		0	1	0	2	Armed Assault	6	Hostage Taking (Kidnapping)			14	Private Citizens & Property	71	Race/Ethnicity Identified	Algerian civilians	Chelf citizens	6	Algeria																	Unknown
200101180003	2001	1	0	45	Colombia	3	South America	The mayor's office in Jurado Public Square	1/18/2001: Henry Perea Torres, the mayor of Jurado, was dragged out of his office by gunmen in Jurado, Choco, Colombia. The two assailants brought him outside then shot him twice in the head. Authorities believe that the attack was perpetrated by members of Revolutionary Armed Forces of Colombia (FARC). Torres had canvassed for the return of Jurado residents following a FARC occupation in 1999.	1	1	1	0		0	1	0	1	Assassination					2	Government (General)	18	Government Personnel (excluding police, military)	Colombian mayor	Henry Perea Torres, mayor of Jurado	45	Colombia																	Revolutionary Armed Forces of Colombia (FARC)
200101180004	2001	1	0	142	Netherlands	8	Western Europe		1/18/2001: Two explosions disrupted business at Schiphol airport, Amsterdam, North Holland, Netherlands. The cause of the explosions are unknown, but they originated in a bathroom in the Arrivals hall. There people were injured and several airport businesses were set on fire. Most of the airport and the railway station were evacuated. No group has claimed responsibility and motive is unknown. How…	1	1	1	0		0	1	0	3	Bombing/Explosion					6	Airports & Aircraft	44	Airport	Amsterdam airport	Amsterdam's Schiphol airport	142	Netherlands	14	Private Citizens & Property	67	Unnamed Civilian/Unspecified	Civilians	Civilians in the airport	142	Netherlands									Unknown
200101180005	2001	1	0	217	United States	1	North America		1/18/2001: Arson was set to a luxury home under construction in the McDowell Sonoran Preserve in Scottsdale, Arizona in the United States, causing significant damage. There were no casualties in the incident, and the monetary extent of property damage is unknown. The incident was claimed by the Coalition to Save the Preserves (CSP) in opposition of building and development in the preserved mounta…	1	1	1	1	Other Crime Type	0	1	0	7	Facility/Infrastructure Attack					14	Private Citizens & Property	76	House/Apartment/Residence	private residence	private home in Scottsdale, in the McDowell Sonoran Preserve area in AZ	217	United States																	Coalition to Save the Preserves (CSP)
200101190001	2001	1	0	93	Indonesia	5	Southeast Asia		01/19/2001: Three bombs were found in the parking lot of the Taman Mini Amusement Park in Jakarta, Indonesia. The bomb squad was able to defuse the bombs before they could do any damage. Two unknown women were responsible.	1	1	1	0		0	0	0	3	Bombing/Explosion					14	Private Citizens & Property			Indonesian civilians	Civilians at the Taman Mini Amusement Park	93	Indonesia																	Unknown
200101190002	2001	1	0	167	Russia	9	Eastern Europe		01/19/2001: The Russian military defused a bomb placed by Chechen Rebels (non-specific) in Groznyy, Chechnya. The explosive was located before it could cause any harm. The specific target was unclear.	1	1	1	1	Insurgency/Guerilla Action	1	0	0	3	Bombing/Explosion					20	Unknown			Unknown	Unknown	167	Russia																	Chechen Rebels
200101190003	2001	1	0	167	Russia	9	Eastern Europe		01/19/2001: The Russian military defused a bomb placed by Chechen Rebels (non-specific) in Dzhalka, Chechnya. The explosive was located before it could cause any harm. The specific target was unclear.	1	1	1	1	Insurgency/Guerilla Action	1	0	0	3	Bombing/Explosion					20	Unknown			Unknown	Unknown	167	Russia																	Chechen Rebels
200101190004	2001	1	0	167	Russia	9	Eastern Europe		01/19/2001: The Russian military defused a bomb placed by Chechen Rebels (non-specific) in Avtury, Chechnya. The explosive was located before it could cause any harm. The specific target was unclear.	1	1	1	1	Insurgency/Guerilla Action	1	0	0	3	Bombing/Explosion					20	Unknown			Unknown	Unknown	167	Russia																	Chechen Rebels
200101190005	2001	1	0	167	Russia	9	Eastern Europe		01/19/2001: The Russian military defused a bomb placed by Chechen Rebels (non-specific) in Goryacheistochnenskoye, Chechnya. The explosive was located before it could cause any harm. The specific target was unclear.	1	1	1	1	Insurgency/Guerilla Action	1	0	0	3	Bombing/Explosion					20	Unknown			Unknown	Unknown	167	Russia																	Chechen Rebels
200101190006	2001	1	0	87	Haiti	2	Central America & Caribbean	Downtown Port-au-Prince	1/19/2001: A pipe bomb exploded in downtown Port-au-Prince, Ouest department, Haiti. The bomb had been hidden in a satchel that was placed in a truck. The man driving the truck was seriously injured when the device exploded. This was one of several bomb attacks in and around the capital that day. The explosions occurred three weeks before the inauguration of President-elect Jean Bertrand Aristide…	1	1	1	0		1	1	0	3	Bombing/Explosion					14	Private Citizens & Property	73	Vehicles/Transportation	Civilians and civilian property	The driver of the truck and anyone in the vicinity of the vehicle	87	Haiti																	Unknown
200101190007	2001	1	0	45	Colombia	3	South America	130 miles from Bogota	1/19/2001: Suspected members of the United Self Defense Units of Colombia (AUC) killed six people in Santa Barbara, Antioquia, Colombia. The specific motive is unknown.	1	1	1	0		0	1	0	9	Unknown					14	Private Citizens & Property	67	Unnamed Civilian/Unspecified	Civilians	Civilians in the vicinity of Santa Barbara	45	Colombia																	United Self Defense Units of Colombia (AUC)
200101190008	2001	1	0	87	Haiti	2	Central America & Caribbean	Downtown Port-au-Prince	1/19/2001: A pipe bomb exploded in downtown Port-au-Prince, Ouest department, Haiti. No one was injured when the device exploded. This was one of several bomb attacks in and around the capital that day. The explosions occurred three weeks before the inauguration of President-elect Jean Bertrand Aristide. One person was arrested in connection with the bombings.	1	1	1	0		1	1	0	3	Bombing/Explosion					14	Private Citizens & Property	67	Unnamed Civilian/Unspecified	Civilians and civilian property	Anyone in the vicinity of the pipe bomb	87	Haiti	1	Business			Local business	Businesses in the vicinity of the pipe bomb	87	Haiti									Unknown
200101190009	2001	1	0	87	Haiti	2	Central America & Caribbean	A suburban open-air market	1/19/2001: A pipe bomb exploded in a suburban open-air market in Port-au-Prince, Ouest department, Haiti. No one was injured when the device exploded. This was one of several bomb attacks in and around the capital that day. The explosions occurred three weeks before the inauguration of President-elect Jean Bertrand Aristide. One person was arrested in connection with the bombings.	1	1	1	0		1	1	0	3	Bombing/Explosion					14	Private Citizens & Property	74	Marketplace/Plaza/Square	Civilians and civilian property	Individuals and market wares in the vicinity of the market	87	Haiti	1	Business	7	Retail/Grocery/Bakery	Local business	Local businesses in the vicinity of the open air market	87	Haiti									Unknown
200101190010	2001	1	0	87	Haiti	2	Central America & Caribbean	Near a public high school on the outskirts of Port-au-Prince	1/19/2001: A pipe bomb exploded near a public high school on the outskirts Port-au-Prince, Ouest department, Haiti. No one was injured when the device exploded. This was one of several bomb attacks in and around the capital that day. The explosions occurred three weeks before the inauguration of President-elect Jean Bertrand Aristide. One person was arrested in connection with the bombings.	1	1	1	0		1	1	0	3	Bombing/Explosion					8	Educational Institution	49	School/University/Educational Building	A public school	A public school on the outskirts of the city	87	Haiti	14	Private Citizens & Property	67	Unnamed Civilian/Unspecified	Civilians	Civilians in the vicinity of the school	87	Haiti									Unknown
200101190011	2001	1	0	75	Germany	8	Western Europe		01/19/2001: An explosive device detonated inside a grocery store in Cologne city, North Rhine-Westphalia state, Germany. One grocery store worker, an Irani German, was injured by the blast. The Nationalist Socialist Underground claimed responsibility on a digital video disc (DVD) later found in a member's house.	1	1	1	0		0	1	0	3	Bombing/Explosion					1	Business			Grocery Store	Workers at Grocery Store	75	Germany																	National Socialist Underground
200101200001	2001	1	0	19	Bangladesh	6	South Asia		01/20/2001: Six were killed and several were injured in a bomb blast in Dhaka, Bangladesh. The explosion took place during a rally by the Bangladeshi Communist Party. Authorities arrested 10 people in connection with the bombing, but no group has taken credit.	1	1	1	0		0	1	0	3	Bombing/Explosion					22	Violent Political Party	111	Rally	Communist Party of Bangladesh (CPB)	Rally	19	Bangladesh																	Unknown
200101200002	2001	1	0	6	Algeria	10	Middle East & North Africa		01/20/2001: Armed Islamic militants attacked a family in Medea, Algeria, on January 20, 2001. Eleven were killed and three were wounded in the incident.	1	1	1	0		0	1	0	2	Armed Assault	3	Bombing/Explosion			14	Private Citizens & Property	67	Unnamed Civilian/Unspecified	Algerian civilians	A family of civilians in Medea	6	Algeria																	Unknown
200101200003	2001	1	0	19	Bangladesh	6	South Asia		01/20/2001: A bomb exploded outside the Awami League Office in Dhaka, Bangladesh. The two men responsible for detonating the bomb were killed in the blast. There were no injuries. No one claimed this bombing but the authorities do not believe it was linked to a bombing in Dhaka earlier the same day.	1	1	1	0		0	1	0	3	Bombing/Explosion					22	Violent Political Party	110	Party Office/Facility	Awami League	Office	19	Bangladesh																	Unknown
200101200004	2001	1	0	167	Russia	9	Eastern Europe		01/20/2001: A Russian military convoy was attacked by Chechen Rebels (non-specific) in the town of Argun, Chechnya. The rebels used automatic weapons and grenades wounding three.	1	1	1	1	Insurgency/Guerilla Action	0	1	0	3	Bombing/Explosion	2	Armed Assault			4	Military	29	Military Unit/Patrol/Convoy	Military Convoy	Russian Military Convoy	167	Russia																	Chechen Rebels	Mojahedin Unit, Commander Amir Muslimun
200101200005	2001	1	0	11	Argentina	3	South America	In Floresta, a neighborhood west of Buenos Aires	1/20/2001: Two unidentified assailants on a motorcycle threw an improvised explosive device at a mosque in Floresta, a neighborhood west of Buenos Aires, Argentina. The device rebounded off the Islamic library, damaging the windows and gates of the building. A police officer patrolling the area was also injured in the explosion. The officer fired several shots at the fleeing assailants but it is …	1	1	1	0		0	1	0	3	Bombing/Explosion					15	Religious Figures/Institutions	86	Place of Worship	A mosque	A mosque in Floresta, a neighborhood west of Buenos Aires	11	Argentina	3	Police	25	Police Security Forces/Officers	Argentine police	A police officer in the vicinity of the mosque	11	Argentina									Gunmen
200101210001	2001	1	0	78	Greece	8	Western Europe		01/21/2001: A bomb blast injured parliament member Vasilios Michaloiakos. The attack took place in Piraeus, Greece and was attributed to 17 November Revolutionary Organization (17N). Three were injured.	1	1	1	0		0	0	0	1	Assassination					2	Government (General)	18	Government Personnel (excluding police, military)	Greek government official	Vasilios Michaloiakos	78	Greece																	November 17 Revolutionary Organization (N17RO)
200101210002	2001	1	0	603	United Kingdom	8	Western Europe	Londonderry (County)	01/21/2001: A bomb was placed outside the Royal Ulster Constabulary in Claudy, Northern Ireland. The bomb was defused by authorities. Republican dissidents were believed to be responsible.	1	1	1	0		0	0	0	3	Bombing/Explosion					3	Police	25	Police Security Forces/Officers	Northern Ireland police	Claudy's Royal Ulster Constabulary	233	Northern Ireland																	Unknown
200101210003	2001	1	0	167	Russia	9	Eastern Europe		01/21/2001: Nine people were killed when Chechen Rebels (non-specific) attacked a hospital in Gudermes, Chechnya. Security forces were able to drive off the rebels but there was extensive property damage to the hospital.	1	1	1	0		0	1	0	2	Armed Assault					1	Business	6	Medical/Pharmaceutical	Hospital	Gudermes Central Hospital	167	Russia																	Chechen Rebels
200101210004	2001	1	0	92	India	6	South Asia		01/21/2001: Six were killed and 22 were injured when a vehicle drove over a landmine in Srinagar, India. Muslim guerillas were suspected.	1	1	1	0		0	1	0	3	Bombing/Explosion					19	Transportation			Public Transportation	Kashmir public transportation in Srinagar	92	India																	Unknown
200101210005	2001	1	0	92	India	6	South Asia		01/21/2001: A bomb blast took place outside the National Conference Headquarters of the ruling party in Jammu, India. There was property damage but no injuries were reported. Authorities believe Muslim guerrillas were to blame.	1	1	1	0		0	1	0	3	Bombing/Explosion					2	Government (General)	15	Politician or Political Party Movement/Meeting/Rally	Ruling political party in Jammu	Sher-e-Kashmir Bhawan	92	India																	Muslim extremists
200101210006	2001	1	0	94	Iran	10	Middle East & North Africa		01/21/2001: Members of Mujahidin-e-Khalq fired four mortars at the Central Islamic Revolutionary Court in Tehran, Iran. No injuries were reported, but some structural damage occurred as a result of the attack.	1	1	1	0		0	1	0	3	Bombing/Explosion					2	Government (General)	14	Judge/Attorney/Court	Central Islamic Revolutionary Court	The Tehran building housing the offices of the Central Islamic Revolutionary Court	94	Iran																	Mujahedin-e Khalq (MEK)
200101220001	2001	1	0	69	France	8	Western Europe		01/22/2001: An explosion occurred at the the building housing the Ministry of Justice in Annecy, France. There were no injuries or fatalities but there was extensive property damage. Officials believed that this incident was the work of the Armata Corsa organization.	1	1	1	0		0	1	0	3	Bombing/Explosion					2	Government (General)	21	Government Building/Facility/Office	French Ministry of Justice	Annecy Ministry of Justice building	69	France																	Armata Corsa
200101220002	2001	1	0	118	Macedonia	9	Eastern Europe		01/22/2001: The National Liberation Army (NLA) was responsible for an armed attack on Tetovo police station in Tearce, Macedonia. 1 was killed and 3 were injured.	1	1	1	0		0	1	0	2	Armed Assault	3	Bombing/Explosion			3	Police	22	Police Building (headquarters, station, school)	Macedonian police station	Tetovo police headquarters	118	Macedonia																	National Liberation Army (NLA) (Macedonia)
200101220003	2001	1	0	155	West Bank and Gaza Strip	10	Middle East & North Africa		01/22/2001: A bomb went off near the Netzarim settlement in the Gaza Strip. HAMAS took responsibility for the attack that wounded one soldier.	1	1	1	0		0	1	0	3	Bombing/Explosion					4	Military	27	Military Barracks/Base/Headquarters/Checkpost	Israeli Defense Force (IDF)	Israeli Army post in Netzarim	97	Israel																	Hamas (Islamic Resistance Movement)
200101220004	2001	1	0	185	Spain	8	Western Europe		01/22/2001: A bomb was placed in the car of a Spanish Army officer just outside of Cizur Mayor, Spain. The bomb was defective and failed to explode. The authorities suspected Euskadi ta Askatasuna (ETA) was responsible.	1	1	1	0		0	0	0	3	Bombing/Explosion					4	Military	34	Military Personnel (soldiers, troops, officers, forces)	Spanish Army	Second Lieutenant Jose Luis Diaz Pareja	185	Spain																	Basque Fatherland and Freedom (ETA)
200101220005	2001	1	0	92	India	6	South Asia	Bishnupur-Sankuchi village in Nalbari district, 140 kilometres from Guwahati	1/22/2001: At least 20 suspected members of the United Liberation Front of Assam (ULFA) attacked woodcutters in their homes in Bishnupur-Sankuchi village, Nalbari district, Assam, India. The assailants killed five woodcutters, and injured another two. The motive behind the attack is unclear.	1	1	1	0		0	1	0	2	Armed Assault					14	Private Citizens & Property	77	Laborer (General)/Occupation Identified	Woodcutters	Woodcutters living in Bishnupur-Sankuchi village	92	India																	United Liberation Front of Assam (ULFA)
200101220006	2001	1	0	4	Afghanistan	6	South Asia	Near a United Nations building and the unoccupied Iranian Embassy in central Kabul	1/22/2001: A bomb exploded near the unoccupied Iranian Embassy and a United Nations building in central Kabul, Kabul, Afghanistan. It is unclear which of the two buildings were the intended target. No one was injured in the attack, but the explosion damaged a wall and a tree in the area. No group claimed responsibility for the attack; however, the Taliban blames the opposition and states that the…	1	1	1	0		0	1	0	3	Bombing/Explosion					7	Government (Diplomatic)	47	International Organization (peacekeeper, aid agency, compound)	United Nations or Iranian government	A United Nations building or a defunct Iranian Embassy in Kabul	94	Iran																	Opposition Group
200101220007	2001	1	0	603	United Kingdom	8	Western Europe	Tyne and Wear. A pet supplier on the outskirts of Newcastle	1/22/2001: A letter bomb was sent to a pet supplier located on the outskirts of Newcastle, Tyne and Wear, Great Britian. The bomb failed to explode and no one was injured. No group claimed responsibility for the incident; however, authorities suspect that animal rights activists are involved.	1	1	1	0		0	0	0	3	Bombing/Explosion					1	Business	7	Retail/Grocery/Bakery	A pet supplier	A pet supplier located in the vicinity of Newcastle	216	Great Britain																	Animal Rights extremists
200101230001	2001	1	0	228	Yemen	10	Middle East & North Africa	The hijacking occurred on a flight that departed from Sanaa and was originally destined for Taizz. However the flight was redirected to Djibouti for refuelling where it was overpowered before reaching the hijacker's intended destination of Baghdad International Airport.	01/23/2001: Mohammed Yehia Ali Sattar, armed with a gun and a grenade, hijacked a Yemini aircraft that had departed from Sanaa, Yemen en route to Taizz. The plane was carrying 91 passengers, including Barbara Bodine, the United States Ambassador to Yemen. The hijacker intended to demonstrate support for Saddam Hussein by flying to Baghdad International Airport. Members of the crew were able to su…	1	1	1	0		0	1	0	4	Hijacking					6	Airports & Aircraft	42	Aircraft (not at an airport)	Yemen Airways	Yemen Airways airplane	228	Yemen	7	Government (Diplomatic)	45	Diplomatic Personnel (outside of embassy, consulate)	U.S. Department of State	U.S. Ambassador to Yemen, Barbara Bodine	217	United States									Supporters of Saddam Hussein
200101230002	2001	1	0	8	Angola	11	Sub-Saharan Africa	The attack took place on a road that links Cuito and Catabola.	01/23/2001: The Angolan rebel group National Union for the Total Independence of Angola (UNITA) led an armed attack on a civilian vehicle traveling on the road that links Cuito and Catabola in the Bie province. Three were killed and six were wounded.	1	1	1	0		0	1	0	2	Armed Assault					14	Private Citizens & Property	71	Race/Ethnicity Identified	Civilians	Angolan Civilians near Cuito	8	Angola																	National Union for the Total Independence of Angola (UNITA)
200101230003	2001	1	0	155	West Bank and Gaza Strip	10	Middle East & North Africa		01/23/2001: Members of HAMAS abducted two Israeli businessmen at gunpoint in the West Bank and then killed them in a nearby village.	1	1	1	0		0	1	0	6	Hostage Taking (Kidnapping)	2	Armed Assault			14	Private Citizens & Property	71	Race/Ethnicity Identified	Israeli civilians	Israeli businessmen from Tel Aviv	97	Israel																	Hamas (Islamic Resistance Movement)
200101230004	2001	1	0	185	Spain	8	Western Europe	Paseo del Puerto street in Neguri neighborhood in Getxo, approximately 12 miles east of Bilbao	1/23/2001: Police safely defused a bomb placed in a car in Getxo, Biscay, Spain. The police received a warning phone call from someone claiming to be from Basque Fatherland and Freedom (ETA) 15 minutes before the bomb was set to explode. The area was evacuated and the device was defused; it failed to detonate at the scheduled time. Several affluent business people and politicians lived in the sur…	1	1	1	0		0	0	0	3	Bombing/Explosion					14	Private Citizens & Property	67	Unnamed Civilian/Unspecified	Civilians	Civilians living in an affluent neighborhood of Getxo	185	Spain																	Basque Fatherland and Freedom (ETA)
200101230005	2001	1	0	603	United Kingdom	8	Western Europe	County Antrim. A house in Farringdon court, Arodyne	1/24/2001: Martin Meehan Jr's home was targeted by gunfire in Arodyne, Belfast, Northern Ireland. Meehan escaped the attack unharmed. Meehan is the son of Sinn Fein member Martin Meehan and is also a former republican prisoner. His brother was targeted in a similar manner a week later. No group claimed responsibility for the attack.	1	1	1	0		0	1	0	2	Armed Assault					14	Private Citizens & Property	84	Political Party Member/Rally	Civilians	Martin Meehan Jr, a former republican prisoner and the son of Sinn Fein member Martin Meehan	233	Northern Ireland																	Unknown
200101230006	2001	1	0	101	Japan	4	East Asia	The victim's home in Tokyo	1/23/2001: A bomb exploded in the garage of Toshiyuki Suzuki, a New Tokyo International Airport Authority employee, in Tokyo, Kanto, Japan. No one was hurt in the explosion; however, two cars were damaged as was the roof of the garage. Members of the Chukakuha Revolutionary Army claimed responsibility for the attack, stating it was in opposition to the construction of another runway at Narita air…	1	1	1	0		0	1	0	3	Bombing/Explosion					14	Private Citizens & Property	77	Laborer (General)/Occupation Identified	Civilian	Toshiyuki Suzuki, an employee of the New Tokyo International Airport Authority	101	Japan	6	Airports & Aircraft	43	Airline Officer/Personnel	Narita airport	Narita Airport authorities											Chukakuha Revolutionary Army
200101230007	2001	1	0	209	Turkey	10	Middle East & North Africa	An election bus parked in southern Mersin province	1/23/2001: Unidentified assailants threw an explosive device at an election bus parked in southern Mersin province, Turkey. The bus was owned by the Nationalist Movement Party (MHP). No one was hurt in the explosion; however, the bus was damaged, as was the surrounding buildings. No group claimed responsibility for the attack.	1	1	1	0		0	1	0	3	Bombing/Explosion					2	Government (General)	15	Politician or Political Party Movement/Meeting/Rally	Nationalist Movement Party (MHP)	An election bus of the Nationalist Movement Party (MHP)	209	Turkey	14	Private Citizens & Property	67	Unnamed Civilian/Unspecified	Civilians and civilian property	Civilians and buildings in the vicinity of the election bus	209	Turkey									Unknown
200101230008	2001	1	1	45	Colombia	3	South America	Santa Helena, in the outskirts of Medellin	1/23/2001: Teresa Gomez Pineda was kidnapped by members of Revolutionary Armed Forces of Colombia (FARC) near Madellin, Antioquia, Colombia. FARC demanded two million dollars from her family for her safe return; they were unable to pay. She was killed sometime in June or July and buried in Santa Helena, although FARC continued to demand ransom. An ex-FARC member alerted police to her death in Nov…	1	1	1	0		0	1	0	6	Hostage Taking (Kidnapping)					14	Private Citizens & Property	68	Named Civilian	Civilian	Teresa Gomez Pineda	45	Colombia																	Revolutionary Armed Forces of Colombia (FARC)
200101230010	2001	1	0	217	United States	1	North America	outside Capitola City Hall, in Capitola, CA	01/23/2001: Two men associated with the Animal Liberation Front, Peter Schnell and Matthew Whyte, were caught and arrested during their attempt to make and light incendiary devices outside of Capitola City Hall in Capitola, California in the United States, in an attempt to target City Hall. In the parking lot outside City Hall, the perpetrators were about to assemble incendiaries using 18 Magic R…	1	1	1	0		0	0	0	7	Facility/Infrastructure Attack					2	Government (General)	21	Government Building/Facility/Office	Capitola City Hall	Capitola City Hall of Capitola, CA	217	United States																	Animal Liberation Front (ALF)
200101240001	2001	1	0	209	Turkey	10	Middle East & North Africa		01/24/2001: Six were killed in a Hizballah armed attack on the police chief in Diyarbakir, Turkey.	1	1	1	0		0	1	0	2	Armed Assault					3	Police	25	Police Security Forces/Officers	Turkish Police	Diyarbakir Police Force	209	Turkey																	Turkish Hezbollah
200101240002	2001	1	0	235	Yugoslavia	9	Eastern Europe		01/24/2001: Armed Albanians attacked a police position in Lucane, Serbia. With grenades, automatic rifles and sniper fire they were able to damage two houses but the number of injured was unknown.	1	1	1	0		1	1	0	2	Armed Assault					3	Police	25	Police Security Forces/Officers	Serbian police force	Serbian police stationed in Lucane	175	Serbia-Montenegro																	Unknown
200101240003	2001	1	0	235	Yugoslavia	9	Eastern Europe		01/24/2001: Armed Albanians attacked a police position in Veliki Trnovac, Serbia with automatic rifles and sniper fire. Three Albanians were injured.	1	1	1	0		1	1	0	2	Armed Assault					3	Police	25	Police Security Forces/Officers	Serbian police force	Serbian police stationed in Veliki Trnovac	175	Serbia-Montenegro																	Unknown
200101240004	2001	1	0	92	India	6	South Asia	Diphu, in Karbi Anglong district, approximately 230 kilometres from Guwahati	1/24/2001: Suspected tribal militants exploded a bomb in Diphu, Assam, India. 12 people were seriously wounded in the blast; two of the wounded died in hospital. The attack occurred shortly before Republic Day. No group has claimed responsibility for the incident.	1	1	1	0		0	1	0	3	Bombing/Explosion					14	Private Citizens & Property	67	Unnamed Civilian/Unspecified	Civilians	Civilians living in Diphu	92	India																	Militants
200101240005	2001	1	0	108	Laos	5	Southeast Asia	The Laotian end of the Friendship Bridge which ends at the Lao capital Vientiane	1/24/2001: An explosion occurred at the Laotian end of the Friendship Bridge, Vientiane, Laos. Nine Thai citizens were injured in the explosion. Laotian authorities originally stated that the explosion was due to electrical failure but later conceded that it was a bomb. No group has claimed responsibility and motive is unclear.	1	1	1	0		0	1	0	3	Bombing/Explosion					3	Police	24	Police Checkpoint	A border crossing	The Laotian side of the Friendship Bridge, between Laos and Thailand	108	Laos	14	Private Citizens & Property	67	Unnamed Civilian/Unspecified	Civilians	Civilians in the vicinity of the Friendship Bridge	205	Thailand									Unknown
200101250001	2001	1	0	155	West Bank and Gaza Strip	10	Middle East & North Africa		01/25/2001: An Israeli civilian was shot to death by the Al-Aqsa Martyrs Battalions in Jerusalem, Israel.	1	1	1	0		0	1	0	2	Armed Assault					14	Private Citizens & Property	71	Race/Ethnicity Identified	Civilian	Israeli citizen of Jerusalem.	97	Israel																	Al-Aqsa Martyrs Brigade
200101250002	2001	1	0	153	Pakistan	6	South Asia	Sardarpur village in southern Punjab	1/25/2001: Anis Hussain Lak, the Tehreek-e-Jafria Pakistan (TJP) party district vice-president, was killed while riding his motorcycle to a school where he taught in Sardarpur village, Punjab, Pakistan. Two motorcyclists shot him, killing him and wounding his nephew and a bystander. The TJP states that the government is not doing enough to protect its members. No group has claimed responsibility …	1	1	1	0		0	1	0	2	Armed Assault					2	Government (General)	15	Politician or Political Party Movement/Meeting/Rally	The Tehreek-e-Jafria Pakistan (TJP) party	Anis Hussain Lak, the Tehreek-e-Jafria Pakistan (TJP) party district vice-president	153	Pakistan	14	Private Citizens & Property	67	Unnamed Civilian/Unspecified	Civilians	Civilians in the vicinity of Anis Hussain Lak, including his nephew and a bystander	153	Pakistan									Unknown
200101250003	2001	1	0	155	West Bank and Gaza Strip	10	Middle East & North Africa	Near the Atarot industrial zone north of Jerusalem	1/25/2001: Akiva Pashkos, a Jerusalem man, was shot and killed in his vehicle near the Atarot industrial zone, north of Jerusalem, Israel. The incident occurred a few hours after peace talks between Israel and Palestine resumed after a two-day suspension. A group calling itself Thabet Thabet Brigade claimed responsibility for the attack. Thabet was a Fatah leader who had been killed by Israeli tr…	1	1	1	0		0	1	0	2	Armed Assault					14	Private Citizens & Property	68	Named Civilian	Civilian	Akiva Pashkos, a Jerusalem man	97	Israel																	Al-Fatah	Thabet Thabet Brigade
200101260001	2001	1	0	92	India	6	South Asia		01/26/2001: A bomb exploded on a bus traveling from Delhi just before it arrived at the bus station in Rishikesh, India. Seventy passengers exited from the bus moments before the bomb exploded inside the vehicle. The driver and the conductor of the bus were killed in the explosion. No group claimed responsibility for the attack, but local authorities suspected separatist rebels were behind the bo…	1	1	1	0		0	1	0	3	Bombing/Explosion					19	Transportation	99	Bus (excluding tourists)	UP Road Transport Corporation	A UP Road Transport Corporation bus travelling from Delhi to Rishikesh, India	92	India																	Unknown
200101260002	2001	1	0	185	Spain	8	Western Europe		01/26/2001: A group of unknown assailants threw Molotov cocktails into a branch of the Banco Central Hispano in Berriz Spain. No one was injured but there was damage to the building. Authorities believe it was the work of the Euskadi ta Askatasuna (ETA).	1	1	1	0		0	1	0	3	Bombing/Explosion					1	Business	3	Bank/Commerce	Banco Central Hispano	Berriz branch of the Banco Central Hispano	185	Spain																	Basque Fatherland and Freedom (ETA)
200101260003	2001	1	0	185	Spain	8	Western Europe		01/26/2001: A car bomb was planted in the car of a navy cook in San Sebastian Spain killing 1 and injuring 2. The authorities believed it to be the work of the Euskadi ta Askatasuna (ETA).	1	1	0	1	Insurgency/Guerilla Action	0	1	0	3	Bombing/Explosion					4	Military	34	Military Personnel (soldiers, troops, officers, forces)	Spanish Navy	Navy cook, Ramon Diez Garcia	185	Spain																	Basque Fatherland and Freedom (ETA)
200101260004	2001	1	0	235	Yugoslavia	9	Eastern Europe		01/26/2001: Armed Albanians killed one in their attack on Presevo Valley, Serbia. Their attack was aimed at the main road that links Serbia to the Yugoslav Republic. Snipers, heavy machine guns, mortars and hand grenades were all used during the attack.	1	1	1	0		0	1	0	2	Armed Assault	3	Bombing/Explosion			4	Military	34	Military Personnel (soldiers, troops, officers, forces)	Yugoslavian soldier	Yugoslavian soldier traveling in Serbia	175	Serbia-Montenegro																	Unknown
200101260005	2001	1	0	118	Macedonia	9	Eastern Europe	The attack took place at some point along the Skopje-Kicevo train route.	01/26/2001:Armed assailants threw rocket-propelled grenades at a passenger train. The train was traveling along the Skopje-Kicevo route in Macedonia. No one was injured, but there was some damage to the train. While no one claimed responsibility the police believe it was the work of Albanian rebels.	1	1	1	0		0	1	0	3	Bombing/Explosion					19	Transportation	100	Train/Train Tracks/Trolley	Macedonian passenger train	Macedonian passenger train along the Skopje-Kicevo route.	118	Macedonia																	Unknown
200101260006	2001	1	0	151	Norway	8	Western Europe	A car park in Oslo's residential suburb of Holmlia	1/26/2001: Benjamin Hermansen, a teenager with both Guanaian and Norwegian parentage, was stabbed and killed in Oslo's suburb of Holmlia, Norway. Five people were arrested in Norway in connection to the killing; all five were part of a neo-Nazi group called the Bootboys. A sixth person was detained in Denmark. Hermansen had been outspoken in fighting racism.	1	1	1	1	Other Crime Type	0	1	0	2	Armed Assault					14	Private Citizens & Property	68	Named Civilian	Civilian	Benjamin Hermansen, a teenager with both Guanaian and Norwegian parentage	151	Norway																	Neo-Nazi extremists
200101270001	2001	1	0	6	Algeria	10	Middle East & North Africa	The attack took place 20km north of the town of Chelf.	01/27/2001: There was a massacre in Chelf, Algeria resulting in the throat-slitting and killing of 25. The numbers of perpetrators as well as their identity were unknown, but they were believed to be associated with an armed Islamist group.	1	1	1	0		0	1	0	2	Armed Assault					14	Private Citizens & Property	67	Unnamed Civilian/Unspecified	Algerian civilians	Citizens of Chlef	6	Algeria																	Unknown
200101270002	2001	1	0	205	Thailand	5	Southeast Asia		1/27/2001: An Iraqi male passenger named Hussein Mohsen Jouda al-Rabii attempted to hijack a Gulf Air flight that was traveling from Hong Kong to Abu Dhabi via Bangkok, Thailand. The passenger brandished a knife and demanded that the plane land in Australia instead of Abu Dhabi; he was overpowered in a scuffle with crew members. Two crew members were injured; however, all of the 202 passengers we…	1	1	1	0		0	0	0	4	Hijacking					6	Airports & Aircraft	42	Aircraft (not at an airport)	Gulf Air	Flight 153	422	International	14	Private Citizens & Property	67	Unnamed Civilian/Unspecified	Civilians	Passengers on the flight	999	Multinational									Iraqi extremists
200101280002	2001	1	0	153	Pakistan	6	South Asia		01/28/2001: Five Muslim Clerics were killed and five others were injured in an ambush in Karachi, Pakistan. The attack was carried out by five unknown assailants riding motorbikes armed with automatic weapons attacked a van transporting the Clerics.	1	1	1	0		0	1	0	1	Assassination					15	Religious Figures/Institutions	85	Religious Figure	Muslim Clerics	Sunni Muslim Clerics	153	Pakistan																	Unknown
200101280003	2001	1	0	182	Somalia	11	Sub-Saharan Africa		01/28/2001: Somali gunmen from the Marhan Clan shot rocket-propelled grenades at a Kenyan plane flying over Kismayo, Somalia. The pilot ejected from the plane before he could be hurt. The plane was damaged but repaired.	1	1	1	1	Other Crime Type	0	1	0	3	Bombing/Explosion					6	Airports & Aircraft	43	Airline Officer/Personnel	Civilian	Kenyan Pilot	104	Kenya																	Marhan Clan
200101280004	2001	1	0	213	Uganda	11	Sub-Saharan Africa		01/28/2001: A bomb went off at a Shell Station in Kampala, Uganda. Two were injured. No one claimed responsibility for the explosion.	1	1	1	0		1	1	0	3	Bombing/Explosion					1	Business	1	Gas/Oil/Electric	Unknown	Shell Gas Station	213	Uganda																	Unknown
200101280005	2001	1	0	213	Uganda	11	Sub-Saharan Africa		01/28/2001: A bomb went off at a shopping center in Kampala, Uganda. Two were injured. No one claimed responsibility for the explosion.	1	1	1	0		1	1	0	3	Bombing/Explosion					14	Private Citizens & Property	74	Marketplace/Plaza/Square	Unspecified Shopping Center	Kampala Shopping Center	213	Uganda																	Unknown
200101280006	2001	1	0	213	Uganda	11	Sub-Saharan Africa		01/28/2001: A bomb went off along a roadside in Kampala, Uganda. Two were injured. No one claimed responsibility for the explosion.	1	1	1	0		1	1	0	3	Bombing/Explosion					14	Private Citizens & Property	79	Public Area (garden, parking lot, garage, beach, public building, camp)	Unknown	Entebbe Road	213	Uganda																	Unknown
200101280007	2001	1	0	217	United States	1	North America		1/28/2001: Unknown perpetrators ignited a fire at the Planned Parenthood of South Central Michigan in Kalamazoo, Michigan, United States. There were no casualties, but the abortion clinic sustained $1,000 in damages.	1	1	1	0		0	1	0	7	Facility/Infrastructure Attack					5	Abortion Related	40	Clinics	Planned Parenthood	Planned Parenthood of South Central Michigan's Kalamazoo clinic	217	United States																	Anti-Abortion extremists
200101280008	2001	1	0	235	Yugoslavia	9	Eastern Europe	Outside of the headquarters of the Democratic Party in downtown Belgrade	1/28/2001: Mr. Jaksic, the driver for Goran Petrovic, was shot several times in his arms as he waited for Petrovic outside of the headquarters of the Democratic Party in downtown Belgrade, Serbia, Yugoslavia. Petrovic, the newly appointed head of the secret police, was in a meeting at the time of the attack. The assailant approached the car, opened the door, and shot the driver in the arms. No gr…	1	1	1	1	Other Crime Type	0	1	0	2	Armed Assault					3	Police	23	Police Patrol (including vehicles and convoys)	Serbian secret police	Mr. Jaksic, the driver for Goran Petrovic, who is the head of the secret police	175	Serbia-Montenegro																	Unknown
200101280009	2001	1	0	89	Hong Kong	4	East Asia	A phone booth located at the junction of Tin King and Ming Kum roads	1/28/2001: An HKT Pacific Century CyberWorks public pay-phone exploded at the junction of Tin King and Ming Kum roads, Tuen Mun, New Territories, Hong Kong. Upon investigation, authorities determined that the blast was caused by small explosives. Two men were taken into custody in connection with the Tuen Mun explosion, as well as two other phone booth explosions. The motive behind the incident i…	1	1	1	0		0	1	0	3	Bombing/Explosion					16	Telecommunication	90	Telephone/Telegraph	Phone booth	HKT Pacific Century CyberWorks public pay-phone	89	Hong Kong																	Unknown
200101280010	2001	1	0	45	Colombia	3	South America	On the banks of a river in Hato Nuevo, near the Venezuelan border	1/28/2001: Unidentified gunmen killed at least ten people and wounded five in Hato Nuevo, Guajira, Colombia. The assailants opened fire on a group of people unprovoked. No group has claimed responsibility and motive is unknown.	0	1	1	1	Other Crime Type	0	1	0	2	Armed Assault					14	Private Citizens & Property	67	Unnamed Civilian/Unspecified	Civilians	Civilians in Hato Nuevo	45	Colombia																	Gunmen
200101280011	2001	1	0	231	Zimbabwe	11	Sub-Saharan Africa	The Southerton neighborhood of Harare	1/28/2001: The printing press of the Daily News, Zimbabwe's only independent daily newspaper, was attacked in Harare, Zimbabwe. Six men forced their way into the printing press, setting off a series of explosions that destroyed several printing presses and damaged the warehouse; however, no one was injured in the explosions. The Daily News accused the government of being involved in the attack.	1	1	1	0		0	1	0	3	Bombing/Explosion					10	Journalists & Media	53	Newspaper Journalist/Staff/Facility	Zimbabwe media	The Daily News, Zimbabwe's only independent daily newspaper	231	Zimbabwe																	Unknown
200101280012	2001	1	0	45	Colombia	3	South America	The town of Hato Nuevo, near the Venezuelan border	1/28/2001: Unidentified gunmen attacked the town of Hato Nuevo, La Guajira department, Colombia. The assailants killed at least ten people and wounded another five. No group claimed responsibility for the incident and it is not clear who perpetrated the attack; the area is inhabited by both right-wing paramilitary squads and leftist guerrillas.	1	1	1	0		0	1	0	2	Armed Assault					14	Private Citizens & Property	67	Unnamed Civilian/Unspecified	Civilians	Civilians living in Hato Nuevo	45	Colombia																	Gunmen
200101290001	2001	1	0	1003	Kosovo	9	Eastern Europe		01/29/2001: One was killed and two were injured when a group of Serbians threw three explosive devices into an Albanian house in Kosovska Mitrovica.	1	1	1	0		0	1	0	3	Bombing/Explosion					14	Private Citizens & Property	71	Race/Ethnicity Identified	Civilians	House of an Albanian family in Kosovska Mitrovica.	5	Albania																	Unknown
200101290002	2001	1	0	167	Russia	9	Eastern Europe	The attack took place in a suburb of Gudermes	01/29/2001: The motorcade of Akhmad Kadyrov drove over a landmine on the outskirts of Gudermes. No one was injured but the car was damaged. The police believed Chechen Rebels (non-specific) were responsible.	1	1	1	0		0	0	0	1	Assassination					2	Government (General)	18	Government Personnel (excluding police, military)	Chechen Government	Akhmad Kadyrov	167	Russia																	Unknown
200101290003	2001	1	0	603	United Kingdom	8	Western Europe	County Antrim. A house in Farringdon court, Arodyne	1/29/2001: The home of the son of Sinn Fein member Martin Meehan was targeted by gunfire in Arodyne, Belfast, Northern Ireland. Meehan escaped the attack unharmed. His brother had been targeted in a similar manner a week previous. The Red Hand Defenders (RHD) claimed responsibility for the attack.	1	1	1	0		0	1	0	2	Armed Assault					14	Private Citizens & Property	84	Political Party Member/Rally	Civilians	The son of Sinn Fein member Martin Meehan	233	Northern Ireland																	Red Hand Defenders (RHD)
200101300001	2001	1	0	155	West Bank and Gaza Strip	10	Middle East & North Africa		01/30/2001: Unknown Palestinians bombed a house in the Jewish settlement of Netzarim in the Gaza Strip. There were no injuries.	1	1	1	0		0	1	0	3	Bombing/Explosion					14	Private Citizens & Property	67	Unnamed Civilian/Unspecified	Jewish settlers	Residents of Netzarim	97	Israel																	Unknown
200101300002	2001	1	0	45	Colombia	3	South America	The incident occurred in the airspace between San Vincente and Bogota.	01/30/2001: A hijacker briefly took control of a plane which took off from San Vicente in Colombia. He held the pilot at gunpoint but was disarmed shortly after by a passenger. He was believed to be a dissenter of the Fuerzas Armadas Revolucionarias de Colombia (FARC).	1	1	1	0		0	0	0	4	Hijacking					6	Airports & Aircraft	42	Aircraft (not at an airport)	Satena Airlines	Flight between San Vicente and Colombia	45	Colombia																	Revolutionary Armed Forces of Colombia (FARC)
200101300003	2001	1	0	167	Russia	9	Eastern Europe	Kazanskiy railway station	1/30/2001: Police discovered an improvised explosive device in the lost property section of Kazanskiy railway station, Moscow, Central, Russia. The station was evacuated and a bomb disposal robot was deployed. The device was destroyed with a water cannon. No group has claimed responsibility for the device and motive is unknown.	1	1	1	0		0	0	0	3	Bombing/Explosion					19	Transportation	100	Train/Train Tracks/Trolley	Moscow railway	Kazanskiy railway station in Moscow	167	Russia	14	Private Citizens & Property	67	Unnamed Civilian/Unspecified	Civilians	Civilians in the vicinity of the lost property section of Kazanskiy railway station	167	Russia									Unknown
200101300004	2001	1	0	603	United Kingdom	8	Western Europe	South Yorkshire. An agricultural supply shop located on the outskirts of Sheffield	1/30/2001: Suspected animal rights activists mailed a nail bomb to an agricultural supply store on the outskirts of Sheffield, South Yorkshire, Great Britain. Military disposal experts safely defused the bomb before anyone was hurt. No group has claimed responsibility.	1	1	1	0		1	0	0	3	Bombing/Explosion					1	Business	7	Retail/Grocery/Bakery	An agricultural store	An agricultural supply store on the outskirts of Sheffield	216	Great Britain																	Animal Rights extremists
200101300005	2001	1	0	603	United Kingdom	8	Western Europe	North West England. A Cancer Research Campaign shop in Lytham St Anne's, Lancashire	1/30/2001: Suspected animal rights activists mailed a nail bomb to a Cancer Research Campaign shop in Lytham St Anne's, Lancashire, Great Britain. Military disposal experts safely defused the bomb before anyone was hurt. No group has claimed responsibility.	1	1	1	0		1	0	0	3	Bombing/Explosion					12	NGO	61	Domestic NGO	A charity	A Cancer Research Campaign shop	216	Great Britain																	Animal Rights extremists
200101310001	2001	1	0	186	Sri Lanka	6	South Asia		01/31/2001: The National Front Against Tigers (NFAT) in Colombo, Sri Lanka, threw two hang grenades into the compound of the development organization Oxfam. There was some property damage but no injuries or fatalities.	1	1	1	0		0	1	0	3	Bombing/Explosion					12	NGO	62	International NGO	Oxfam development organization	Oxfam offices in Colombo	216	Great Britain																	National Front Against Tigers (NFAT)
200101310002	2001	1	0	155	West Bank and Gaza Strip	10	Middle East & North Africa		01/31/2001: Brigades of Palestinian National Resistance (armed wing of the Democratic Front for the Liberation of Palestine or Al-Jabha al-Dimuqratiyah) were responsible for a bomb explosion in front of an Israeli Army patrol in the Gaza Strip. No injuries were reported.	1	1	0	1	Insurgency/Guerilla Action	0	1	0	3	Bombing/Explosion					4	Military	27	Military Barracks/Base/Headquarters/Checkpost	Israeli Defense Force (IDF)	Israeli Army post in Netzarim	97	Israel																	Democratic Front for the Liberation of Palestine (DFLP)	Brigades of Palestinian National Resistance
200101310003	2001	1	0	603	United Kingdom	8	Western Europe	Cumbria. British Heart Foundation charity shop in Penrith	1/31/2001: A parcel containing a nail bomb was sent to a British Heart Foundation charity shop in Penrith, Cumbria, Great Britain. The device exploded when a female volunteer opened the package; she was not wounded in the blast. No group claimed responsibility for the incident.	1	1	1	0		0	1	0	3	Bombing/Explosion					12	NGO	61	Domestic NGO	A charity	A British Heart Foundation charity shop in Penrith	216	Great Britain																	Animal Rights extremists
200102000001	2001	2	0	603	United Kingdom	8	Western Europe	County Antrim. A private home in The Commons	2/11/2001: A pipe bomb was thrown into a Catholic home in The Commons, Broughshane, County Antrim, Northern Ireland. The pipe bomb consisted of a bundle of fireworks with nails; it failed to explode. No group has claimed responsibility for the attack; however, authorities are stating that the incident was sectarian.	1	1	1	0		1	0	0	3	Bombing/Explosion					14	Private Citizens & Property	69	Religion Identified	Civilians	A Catholic household in The Commons	233	Northern Ireland																	Protestant extremists
200102010001	2001	2	0	4	Afghanistan	6	South Asia	Near the ministry of education in downtown Kabul	2/1/2001: A bomb exploded near the Ministry of Education in downtown Kabul, Kabul, Afghanistan. No one was injured in the explosion; however, the windows of two nearby shops were damaged. The Taliban blamed members of the opposition for the attack but they deny any involvement. This is one of a series of bombings that occurred that day.	1	1	1	0		1	1	0	3	Bombing/Explosion					2	Government (General)	21	Government Building/Facility/Office	Taliban government	Ministry of Education building	4	Afghanistan																	Opposition Group
200102010003	2001	2	0	50	Croatia	9	Eastern Europe	Mirogoj cemetery, approximately two kilometers from the main square in Zagreb	2/1/2001: A bomb exploded in front of a monument in Mirogoj cemetery, Zagreb, Croatia. The monument was erected in remembrance of victims of fascism in World War II. No one was injured in the explosion; however, the monument was badly damaged. No group has claimed responsibility for the attack.	1	1	1	0		0	1	0	3	Bombing/Explosion					14	Private Citizens & Property	80	Memorial/Cemetery/Monument	A Croatian monument	A monument erected in remembrance of victims of fascism in a cemetery	50	Croatia																	Unknown
200102010004	2001	2	0	8	Angola	11	Sub-Saharan Africa	A village approximately 10 kilometers outside Uige	2/1/2001: Suspected members of the National Union for the Total Independence of Angola (UNITA) attacked a village approximately 10 kilometers outside of the provincial capital of Uige, Uige province, Angola. The assailants then lobbed several mortars at Uige from their village vantage point. At least five people were killed and 38 were injured in the attack. An unknown number of youth were abduct…	1	1	1	0		0	1	0	3	Bombing/Explosion	6	Hostage Taking (Kidnapping)			14	Private Citizens & Property	67	Unnamed Civilian/Unspecified	Civilians and civilian property	Civilians in the vicinity of Uige	8	Angola																	National Union for the Total Independence of Angola (UNITA)
200102010005	2001	2	0	4	Afghanistan	6	South Asia	In front of the tribal affairs ministry in downtown Kabul	2/1/2001: A bomb hidden in a sewer drain exploded in front of the Tribal Affairs Ministry in downtown Kabul, Kabul, Afghanistan. No one was injured in the explosion; however, a brick wall near the ministry was damaged. The Taliban blamed members of the opposition for the attack but they deny any involvement. This is one of a series of bombings that occurred that day.	1	1	1	0		1	1	0	3	Bombing/Explosion					2	Government (General)	21	Government Building/Facility/Office	Taliban government	Tribal Affairs Ministry building	4	Afghanistan																	Opposition Group
200102010006	2001	2	0	4	Afghanistan	6	South Asia	The compound of the Kabul Hotel in downtown Kabul	2/1/2001: A bomb exploded in compound of the Taliban-owned Kabul Hotel in downtown Kabul, Kabul, Afghanistan. No one was injured in the explosion and there was only minor damage; however, the explosion caused panic amongst the guests. The Taliban blamed members of the opposition for the attack but they deny any involvement. This is one of a series of bombings that occurred that day.	1	1	1	0		1	1	0	3	Bombing/Explosion					1	Business	8	Hotel/Resort	Taliban business	The Taliban-owned Kabul Hotel	4	Afghanistan	14	Private Citizens & Property	76	House/Apartment/Residence	Civilians	Residents at the Kabul Hotel	4	Afghanistan									Opposition Group
200102020001	2001	2	0	229	Democratic Republic of the Congo	11	Sub-Saharan Africa	A road linking Bukavu and Kisangani	2/2/2001: Rwandan Hutu militia ambushed a bus on a road linking Bukavu and Kisangani, Sud-Kivu province, Congo (Kinshasa). Eleven people were killed in the ambush and at least five were injured. The specific motive behind the attack is unknown.	1	1	1	0		0	1	0	9	Unknown					14	Private Citizens & Property	67	Unnamed Civilian/Unspecified	Civilians	Civilians on a bus in Sud-Kivu province	229	Democratic Republic of the Congo																	Hutus Former Soldiers
200102030001	2001	2	0	185	Spain	8	Western Europe	On the border of the towns of Pasajes and Renteria	02/03/2001: The Basque Interior Ministry said that six cars were burned when unknown attackers set on fire the transport truck carrying them. The truck was parked on the border between the towns of Pasajes and Renteria in Guipuzcoa Province. No group claimed responsibility for the attack.	1	1	1	1	Other Crime Type	0	1	0	7	Facility/Infrastructure Attack					14	Private Citizens & Property	73	Vehicles/Transportation	Vehicle Transport Company	A truck transporting cars in Pasajes	185	Spain																	Unknown
200102030002	2001	2	0	141	Nepal	6	South Asia		02/03/2001: Maoist rebels attacked a convoy carrying Keshav Prasa Upadhyay, Nepal's Supreme Court Chief Justice near Chhyasatti in Surkhet District. Six people, including a senior court official, were killed in the attack and four others were injured. The perpetrators used roadside explosions to stop the police escorted, five-vehicle convoy, then began shooting at the vehicles.	1	1	1	0		0	1	0	2	Armed Assault	1	Assassination			2	Government (General)	14	Judge/Attorney/Court	Nepal Supreme Court Justice	Chief Justice Keshav Prasa Upadhyay and his entourage	141	Nepal																	Maoists
200102030003	2001	2	0	603	United Kingdom	8	Western Europe	County Antrim. A private residence in New Lodge district in North Belfast	2/3/2001: A pipe bomb was thrown through the front window of the home of a Catholic family living in North Belfast, County Antrim, Northern Ireland. All five family members escaped unharmed although the downstairs of the house was badly damaged. Authorities blame the incident on the Ulster Freedom Fighters (UFF) as part of their terror campaign targeting Catholics.	1	1	1	0		0	1	0	3	Bombing/Explosion					14	Private Citizens & Property	69	Religion Identified	Civilians	A Catholic family living in North Belfast	233	Northern Ireland																	Ulster Freedom Fighters (UFF)
200102030004	2001	2	0	92	India	6	South Asia	Mahjoor Nagar, a residential neighborhood in Srinagar	2/3/2001: Suspected Muslim separatists opened fire on a group of Sikhs in Mahjoor Nagar, a Sikh-majority residential neighborhood in Srinagar, Jammu and Kashmir, India. Six Sikhs were killed and five were critically injured. No group has claimed responsibility for the incident.	1	1	1	0		0	1	0	2	Armed Assault					14	Private Citizens & Property	69	Religion Identified	Civilians	Sikh civilians in the vicinity of Mahjoor Nagar	92	India																	Muslim Separatists
200102030005	2001	2	0	93	Indonesia	5	Southeast Asia	The Kebun Baru palm-oil plantation in Birem Bayeun district	2/3/2001: Unidentified gunmen attacked the Kebun Baru palm-oil plantation near Langsa, Birem Bayeun district in Aceh province, Indonesia. The assailants dragged five plantation workers from their homes, killing three of them and seriously injuring the other two. They also burned down eight homes and two kiosks. No group has claimed responsibility for the attack.	1	1	1	0		0	1	0	2	Armed Assault	7	Facility/Infrastructure Attack			1	Business	9	Farm/Ranch	Indonesian plantation	The Kebun Baru palm oil plantation	93	Indonesia																	Gunmen
200102040001	2001	2	0	45	Colombia	3	South America		02/04/2001: A car bomb exploded in Tame, a Colombian town on the border with Venezuela, at a place close to where Transportation Minister Alvaro Canal was visiting. At least 12 houses were destroyed in the bombing, but there were no casualties. No group claimed responsibility for the attack.	1	1	1	0		0	1	0	3	Bombing/Explosion					2	Government (General)	18	Government Personnel (excluding police, military)	Colombian Transportation Ministry	Transportation Minister Alvaro Canal	45	Colombia	14	Private Citizens & Property	76	House/Apartment/Residence		Private residences in Tame	45	Colombia									Unknown
200102040002	2001	2	0	603	United Kingdom	8	Western Europe	Down (County)	02/04/2001: Two people were injured in an apparent pipe bomb attack in Northern Ireland. A 24-year-old woman and a 25-year-old man received minor leg injuries in the blast in Newcastle, County Down. The device went off as the pair approached a vehicle parked at the rear of a house at Ballaghbeg Park. No group claimed responsibility for the attack.	1	1	1	0		0	1	0	3	Bombing/Explosion					14	Private Citizens & Property	67	Unnamed Civilian/Unspecified	Civilians	A man and a woman in Newcastle	233	Northern Ireland																	Unknown
200102040003	2001	2	0	121	Malaysia	5	Southeast Asia		02/04/2001: Four masked men, one armed with a pistol, stormed the Guar Chempedak police station, in Malaysia, and shot a policeman while another policeman was assaulted with a crowbar. No group claimed responsibility for the armed intrusion.	1	1	1	0		0	1	0	2	Armed Assault					3	Police	25	Police Security Forces/Officers	Malaysian Police	Two policemen at the Guar Chempedak police station	121	Malaysia																	Unknown
200102040004	2001	2	0	6	Algeria	10	Middle East & North Africa		02/04/2001: An unknown group made up of five to ten people, set fire to the home of a businessman living in Tizouighine, a neighborhood located in the southwest of Thenia in Algeria's Boumerdes Province. The attack appeared to be retribution against the man who refused to pay the perpetrators money that they demanded from him. The victim’s house was destroyed, but no casualties resulted from the …	1	1	1	0		0	1	0	7	Facility/Infrastructure Attack					1	Business				The home of a man living in Thenia	6	Algeria																	Unknown
200102040005	2001	2	0	44	China	4	East Asia		02/04/2001: Unknown attackers attempted to set off a bomb in the New Century Mansion department store in Kunming, capital of China's Yunnan Province. The bomb’s detonator exploded causing minor damage to the men’s restroom at the store, but failing to set off the bomb next to it. No one was hurt in the bombing. No group claimed responsibility for the attack.	1	1	1	0		0	0	0	3	Bombing/Explosion					1	Business	7	Retail/Grocery/Bakery	New Century Mansion Department Store	New Century Mansion department store in Kunming	44	China																	Unknown
200102040006	2001	2	0	45	Colombia	3	South America	217 miles north of Bogota	2/4/2001: A bomb attached to a motorcycle exploded in Saravena, Arauca Department, Colombia. One man was killed in the explosion and two children were injured. The military believes that the explosion was intended to target Reveiz Pizarro Battalion troops. Authorities blamed the Revolutionary Armed Forces of Colombia (FARC) for the incident.	1	1	1	0		0	1	0	3	Bombing/Explosion					4	Military	34	Military Personnel (soldiers, troops, officers, forces)	Colombian military	Reveiz Pizarro Battalion troops	45	Colombia	14	Private Citizens & Property	67	Unnamed Civilian/Unspecified	Civilians	Civilians in the vicinity of the motorcycle	45	Colombia									Revolutionary Armed Forces of Colombia (FARC)
200102040007	2001	2	0	59	Ecuador	3	South America	In the business centre of Quito	2/4/2001: A bomb exploded outside of an office building in Quito, Pichincha, Ecuador. The explosion blasted a hole in the sidewalk, shook the building, and broke windows; however, no one was hurt. The building was home to several news agencies, an oil company, and a financial institution; the intended target is unknown. No group has claimed responsibility for the attack.	1	1	1	0		0	1	0	3	Bombing/Explosion					1	Business			An office building	An office building in Quito that housed several news agencies, a government office, and a bank.	59	Ecuador																	Unknown
200102040008	2001	2	0	184	South Korea	4	East Asia	Outside of the Taegu Civil Stadium	2/3/2001: A bomb hidden in a briefcase was discovered outside of the Civil Stadium in Taegu, Yeongnam, South Korea. Two individuals driving by spotted the briefcase, brought it into their van, and tried opening it. The briefcase exploded, causing minor injuries to both individuals. No group has claimed responsibility for the device.	1	1	1	0		0	1	0	3	Bombing/Explosion					1	Business	11	Entertainment/Cultural/Stadium/Casino	A stadium	Taegu Civil Stadium	184	South Korea	14	Private Citizens & Property	67	Unnamed Civilian/Unspecified	Civilians	Any civilian that opened the briefcase	184	South Korea									Unknown
200102050002	2001	2	0	167	Russia	9	Eastern Europe		02/05/2001: A bomb went off in a busy subway station in central Moscow during evening rush hour, injuring at least nine people and stoking terrorism fears in the Russian capital. A bomb consisting of between 200 and 400 grams of TNT was left in a shopping bag on a bench inside Belorusskaya Station. No group claimed responsibility for the bombing.	1	1	1	0		0	1	0	3	Bombing/Explosion					19	Transportation	102	Subway	Moscow Subway System	Belorusskaya Station in Moscow	167	Russia																	Unknown
200102050003	2001	2	0	1003	Kosovo	9	Eastern Europe		02/05/2001: Kosovo Forces (KFOR) announced that unknown persons lobbed a hand grenade in front of a building housing Serbs in Pristina, Kosovo but the grenade failed to go off. No group claimed responsibility for the attack.	1	1	1	0		0	0	0	3	Bombing/Explosion					14	Private Citizens & Property	79	Public Area (garden, parking lot, garage, beach, public building, camp)	Civilians	A building housing Serbians in Pristina	175	Serbia-Montenegro																	Unknown
200102050004	2001	2	0	45	Colombia	3	South America		02/05/2001: Suspected members of the National Liberation Army (NLA) killed retailer Eduardo Quinones Gomez, as he was trying to escape a roadblock to avoid being kidnapped. The attackers kidnapped another retailer at the same roadblock and stole a truck. No group claimed responsibility for the attacks.	1	1	1	0		0	1	0	6	Hostage Taking (Kidnapping)	7	Facility/Infrastructure Attack			14	Private Citizens & Property	68	Named Civilian	Civilians	Eduardo Quinones Gomez and another man in Rionegro	45	Colombia																	National Liberation Army of Colombia (ELN)
200102050005	2001	2	0	235	Yugoslavia	9	Eastern Europe		02/05/2001: Suspected Albanian extremists fired a number rocket propelled grenades at Serbian security force positions in the village of Lucane, Yugoslavia. Although no one was harmed in the attack, two grenades struck a police building and an adjacent structure. A fire in the adjacent building broke out due to the attack causing the structure to be burned to the ground. No group claimed responsi…	1	1	1	0		0	1	0	2	Armed Assault					3	Police	25	Police Security Forces/Officers	Serbian Security Forces	Serbian security forces in Lucane	175	Serbia-Montenegro																	Albanian extremists
200102050006	2001	2	0	167	Russia	9	Eastern Europe		02/05/2001: Six civilians were injured after a passenger bus hit a mine, placed by suspected Chechen rebels, in the Leninsky District of Grozny. The explosion caused the bus to fly into the air and land upside down. No group claimed responsibility for the attack.	1	1	1	0		0	1	0	3	Bombing/Explosion					19	Transportation	99	Bus (excluding tourists)	PAZ Bus	A passenger bus in Grozny	167	Russia																	Chechen Rebels
200102050007	2001	2	0	6	Algeria	10	Middle East & North Africa	A farm 70 kilometers east of Algiers	2/5/2001: Muslim extremists slit the throat of an elderly man on his farm near Algiers, Algeria. The assailants had intended to kill the man's son, a police officer, but when they failed to find the son at the farm, they killed the elderly man in his place. The motive behind the incident is unknown.	1	1	1	0		0	1	0	2	Armed Assault					3	Police	25	Police Security Forces/Officers	A police officer	A police officer near Algiers	6	Algeria																	Muslim extremists
200102050008	2001	2	0	160	Philippines	5	Southeast Asia	The incident occurred in the U. P. Campus of Quezon City	2/6/2001: Filemon Lagman, a leftist labor leader, was shot and critically wounded by four gunmen at the University of the Philippines campus in the Manila suburb of Quezon City, Philippines. Lagman died later in hospital. In addition to his union and labor work, Lagman also co-founded the Alex Boncayao Brigade of the New People's Army. The specific motive behind the killing is unknown; however, t…	1	1	1	1	Other Crime Type	0	1	0	1	Assassination					14	Private Citizens & Property	82	Labor Union Related	A civilian	Filemon Lagman, a leftist labor leader and the co-founder of the Alex Boncayao Brigade of the New People's Army	160	Philippines																	Gunmen
200102060001	2001	2	1	45	Colombia	3	South America		02/06/2001: Armed men identified as paramilitaries have kidnapped ecologist Julio Enrique Santamaria as he was making a presentation to campesinos near Tayrona National Park, Colombia. No group claimed responsibility for the kidnapping.	1	1	1	0		0	1	0	6	Hostage Taking (Kidnapping)					14	Private Citizens & Property	68	Named Civilian	Civilians	Julio Enrique Santamaria, a Colombian ecologist	45	Colombia																	Unknown
200102060002	2001	2	1	45	Colombia	3	South America		02/06/2001: The National Liberation Army (NLA) kidnapped 12 people at a roadblock in La Gloria, Colombia. A swift Colombian Army response resulted in the rescue of seven of the hostages. Five of the hostages remained in the guerrillas’ captivity, including a Korean resident of Cartagena. No group claimed responsibility for the kidnappings.	1	1	1	0		0	1	0	6	Hostage Taking (Kidnapping)					14	Private Citizens & Property	67	Unnamed Civilian/Unspecified	Civilians	12 civilians in La Gloria			14	Private Citizens & Property	67	Unnamed Civilian/Unspecified	Civilians	12 civilians in La Gloria											National Liberation Army of Colombia (ELN)
200102060003	2001	2	0	45	Colombia	3	South America	Between Puerto Wilches and Sabanas de Torres	02/06/2001: Guerrillas attacked the Cristalina Ranch, located between the municipalities of Sabanas de Torres and Puerto Wilches, Colombia. The rebels attacked the ranch with gas cylinder bombs, killing three women and six men. Local authorities believed that the leader of the nongovernmental organization Civil Association for Peace in Colombia, Asocipaz was one of the attackers. No group claimed…	1	1	1	0		0	1	0	3	Bombing/Explosion					1	Business	9	Farm/Ranch	Cristalina Ranch	Nine workers on Cristalina Ranch	45	Colombia																	Civil Association for Peace in Colombia, Asocipaz
200102060004	2001	2	0	195	Sudan	11	Sub-Saharan Africa		02/06/2001: Unknown perpetrators launched an attack on the Isa al-Hajj police station in Aroma, Sudan. Seven policemen were killed, including Major Ibrahim Muhammad Yusuf, and three others were wounded during the assault. No group claimed responsibility for the attack.	1	1	1	0		0	1	0	7	Facility/Infrastructure Attack					3	Police	25	Police Security Forces/Officers	Sudanese Police	Major Ibrahim Muhammad Yusuf and 9 other policemen stationed at Isa al-Hajj Police Station	195	Sudan																	Unknown
200102060005	2001	2	0	235	Yugoslavia	9	Eastern Europe	Near Veliki Trnovac and Lucane on the border of the buffer zone in Kosovo	02/06/2001: Two sniper bullets were fired at a convoy of vehicles in which a US diplomatic delegation was touring the villages of Veliki Trnovac and Lucane on the border of the buffer zone in Kosovo. The US Ambassador in Belgrade, William Montgomery, was among those in the diplomatic convoy. The bullets did not strike any of the vehicles, but the US delegation returned to Bujanovac. No group clai…	1	1	1	0		0	0	0	1	Assassination					7	Government (Diplomatic)	45	Diplomatic Personnel (outside of embassy, consulate)	American Diplomatic Convoy	American Diplomat, James Pardew, and American Ambassador to Yugoslavia, William Montgomery	217	United States																	Liberation Army for Presevo, Medvedja and Bujanovac (UCPMB)
200102060006	2001	2	0	153	Pakistan	6	South Asia	In east Karachi	2/5/2001: Unidentified gunmen opened fire on two Shiite Muslim activists who were seated outside of their apartment building in east Karachi, Sindh, Pakistan. The gunmen drove by in a vehicle and opened fire with automatic weapons, killing both Tehreek Jafaria Pakistan (TJP) activists. No group claimed responsibility for the attack.	1	1	1	0		0	1	0	2	Armed Assault					2	Government (General)	15	Politician or Political Party Movement/Meeting/Rally	Tehrik-e-Jafria Pakistan	Nazeer Abbas and Muzaffar Ali, both activists from Tehrik-e-Jafria Pakistan	153	Pakistan																	Gunmen
200102070001	2001	2	0	603	United Kingdom	8	Western Europe	Ulster (Province)	02/07/2001: A bomb near the railway line in the Killeavy area of Newry, Northern Ireland prompted Northern Ireland Railways to close the Belfast to Dublin rail line. Although no one was hurt in the explosion, the company closed the line while authorities searched the area for more explosive devices. No group claimed responsibility for the bombing, but one DUP Assemblyman, Paul Berry, suspected th…	1	1	1	0		0	1	0	3	Bombing/Explosion					19	Transportation	100	Train/Train Tracks/Trolley	Northern Ireland Railways	The Belfast to Dublin rail line in the Killeavy area of Newry	233	Northern Ireland																	Unknown
200102070003	2001	2	0	45	Colombia	3	South America	Approximately 40 kilometers west of Medellin	2/5/2001: Right-wing paramilitary members shot and killed five peasants in a small village near Heliconia, Antioquia, Colombia. The military-clad assailants dragged the victims from their homes and executed them, accusing them of collaborating with rebels. No group claimed responsibility for the attack.	1	1	1	0		0	1	0	2	Armed Assault					14	Private Citizens & Property	67	Unnamed Civilian/Unspecified	Civilians	Peasants in a small village near Heliconia	45	Colombia																	Right-Wing Paramilitaries
200102070004	2001	2	0	603	United Kingdom	8	Western Europe	County Armagh. A residential home in Donald Park, Lurgan	2/6/2001: A pipe bomb was thrown at the home of Barrie Bradbury, an outspoken Protestant loyalist, in Donald Park in Lurgan, County Armagh, Northern Ireland. No one was injured in the attack; however, the house was damaged. The police had warned Bradbury before the incident that he might be threatened. Bradbury believed that the attack was a consequence of his public accusations about the Loyalis…	1	1	1	0		0	1	0	3	Bombing/Explosion					14	Private Citizens & Property	69	Religion Identified	Civilian	Barrie Bradbury, a Protestant loyalist	233	Northern Ireland																	Protestant extremists
200102070005	2001	2	0	603	United Kingdom	8	Western Europe	County Londonderry. The front garden of a private home in Eventide Gardens	2/7/2001: A pipe bomb was thrown at a residence in Eventide Gardens, Limavady, County Londonderry, Northern Ireland. The house was occupied by Roman Catholic residents and authorities believe it was a sectarian attack by Protestant extremists. No one was injured in the explosion.	1	1	1	0		1	1	0	3	Bombing/Explosion					14	Private Citizens & Property	69	Religion Identified	Civilians	A Roman Catholic household	233	Northern Ireland																	Protestant extremists
200102070006	2001	2	0	603	United Kingdom	8	Western Europe	County Tyrone. A house in Gortnasoar in Dungannon	2/8/2001: Unidentified assailants threw an explosive device at a home in Dungannon, County Tyrone, Northern Ireland. The device consisted of a firecracker with nails taped to it. No one was injured in the explosion and no damage was reported.	1	1	1	0		0	1	0	3	Bombing/Explosion					14	Private Citizens & Property	76	House/Apartment/Residence	Civilians	A private residence in Dungannon	233	Northern Ireland																	Protestant extremists
200102070007	2001	2	0	153	Pakistan	6	South Asia	At Pindora intersection that links Islamabad with Rawalpindi	2/7/2001: A bomb exploded in a crowded bus stand at Pindora intersection that links Islamabad with Rawalpindi, Islamabad Capital Territory, Pakistan. At least four people were injured in the explosion. The bomb was hidden in a piece of luggage and detonated at 7:45 am. No group claimed responsibility for the attack.	1	1	1	0		0	1	0	3	Bombing/Explosion					14	Private Citizens & Property	67	Unnamed Civilian/Unspecified	Civilians	Civilians at a bus stand near Islamabad	153	Pakistan																	Unknown
200102070008	2001	2	0	235	Yugoslavia	9	Eastern Europe	Near a police checkpoint in Lucane village near Bujanovac	2/6/2001: Ethnic Albanian extremists directed sniper fire at a Serbian Radio Television RTS news team that were filming damaged houses from a previous attack near a police checkpoint in Lucane village, Pcinja, Serbia, Yugoslavia. The sniper fire missed the news team and no one was hurt. No group claimed responsibility for the attack.	1	1	1	0		0	0	0	2	Armed Assault					10	Journalists & Media	53	Newspaper Journalist/Staff/Facility	Serbian news	A Serbian Radio Television RTS news team in Lucane village	175	Serbia-Montenegro																	Extremists
200102070010	2001	2	0	603	United Kingdom	8	Western Europe	County Londonderry. A private home in Edenmore Park	2/7/2001: A pipe bomb was thrown at a private home in Edenmore Park, Limavady, County Londonderry, Northern Ireland. The house was occupied by Roman Catholic residents and authorities believe it was a sectarian attack by Protestant extremists. No one was injured in the explosion.	1	1	1	0		1	1	0	3	Bombing/Explosion					14	Private Citizens & Property	69	Religion Identified	Civilians	A Roman Catholic household	233	Northern Ireland																	Protestant extremists
200102080001	2001	2	0	97	Israel	10	Middle East & North Africa		02/08/2001: A large car bomb exploded in an ultra-Orthodox Jewish neighborhood of Jerusalem, Israel, outside Meir Yeshiva, a Jewish seminary with 5,000 students. Only one woman was injured in the attack which was claimed by Popular Resistance Committees forces. Members of the group claimed that the attack was their first message to newly elected Israeli Prime Minister Ariel Sharon.	1	1	1	0		0	1	0	3	Bombing/Explosion					8	Educational Institution	49	School/University/Educational Building	Civilians	Civilians on a street near Meir Yeshiva, a Jewish seminary with 5,000 students in Jerusalem	97	Israel																	Popular Resistance Committees
200102080002	2001	2	0	603	United Kingdom	8	Western Europe	The incident occurred at a building site at Moygashel near Dungannon in County Tyrone.	2/8/2001: A pipe bomb exploded at a building site at Moygashel near Dungannon, County Tyrone, Northern Ireland. The device exploded when a foreman opened the cab of a forklift; he was treated for facial injuries. No one claimed responsibility; however, Catholics blamed the attack on Protestant extremists.	1	1	1	0		0	1	0	3	Bombing/Explosion					1	Business	12	Construction	An active construction site	A construction site and construction workers	233	Northern Ireland																	Protestant extremists
200102080003	2001	2	0	167	Russia	9	Eastern Europe	The Shali inter-district court	2/8/2001: A bomb exploded at the inter-district court in Shali, Chechnya, Russia. No one was injured in the 4am explosion; however, the building was badly damaged. Authorities reported the next day that they had identified the persons responsible for the attack but they did not release information concerning their identification.	1	1	1	0		0	1	0	3	Bombing/Explosion					2	Government (General)	14	Judge/Attorney/Court	Chechen court	The Shali inter-district court	167	Russia																	Unknown
200102080004	2001	2	0	6	Algeria	10	Middle East & North Africa	a sheep pasture in Mainis, approximately 30 kilometres south of Tenes	2/8/2001: Six suspected Islamic extremists slit the throats of seven shepherds in a sheep pasture in Mainis, Chlef, Algeria. The assailants had emerged from their hideout in the forest of Oued El Amri before attacking the unarmed shepherds. Five of the shepherds were children. No group claimed responsibility for the attack.	1	1	1	0		0	1	0	2	Armed Assault					14	Private Citizens & Property	77	Laborer (General)/Occupation Identified	Civilians	Shepherds near Tenes	6	Algeria																	Algerian Islamic Extremists
200102090001	2001	2	0	92	India	6	South Asia		02/09/2001: Suspected Muslim separatist rebels killed at least 15 members of three families in the village of Salohi (Solasi) in India’s Rajouri District. The attackers targeted three members of the Village Defense Committee, whom they shot. Reports indicate that the attackers then lobbed hand grenades into mud houses and then set them on fire. No group claimed responsibility for the attack.	1	1	1	0		0	1	0	2	Armed Assault					14	Private Citizens & Property	67	Unnamed Civilian/Unspecified	Civilians	Three members of the Village Defense Committee, their relatives, and their houses	92	India																	Unknown
200102090002	2001	2	0	92	India	6	South Asia		02/09/2001: Four Lashkar-e Taiba guerrillas broke into a high-security police control room in Srinagar, India, killing eight policemen and wounding six others. Two other unidentified people were killed as well. The attackers lobbed grenades and fired guns at the policemen in a battle that lasted for several hours. Indian authorities were unable to find the attackers and believed that they escaped…	1	1	1	0		0	1	0	2	Armed Assault					3	Police	22	Police Building (headquarters, station, school)	Indian Police	Police personnel at a high-security police facility in Srinagar	92	India																	Lashkar-e-Taiba (LeT)
200102100001	2001	2	0	160	Philippines	5	Southeast Asia		02/10/2001: 40 attackers suspected of belonging to the New People’s Army (NPA) burned two vehicles belonging to Alfredo Malvar, the head of a land-grabbing syndicate in Antipolo City, Philippines. No group claimed responsibility for the attack.	1	1	1	0		0	1	0	2	Armed Assault					14	Private Citizens & Property	79	Public Area (garden, parking lot, garage, beach, public building, camp)		A dump truck and Isuzu Elf vehicle belonging to Alfredo Malvar	160	Philippines																	New People's Army (NPA)
200102100002	2001	2	0	223	Vietnam	5	Southeast Asia		02/10/2001: Unknown assailants attacked the Cung Kiem Elementary-Junior Secondary School with cyanide in Dak Lak Province in Vietnam to protest the political and social situation in Vietnam. No injuries were reported in the incident.	1	1	1	0		0	0	0	8	Unarmed Assault					8	Educational Institution	49	School/University/Educational Building	Cung Kiem Elementary-Junior Secondary School	Students and staff at Cung Kiem Elementary-Junior Secondary School in Dak Lak Province in Vietnam.	223	Vietnam																	Unknown
200102100003	2001	2	0	6	Algeria	10	Middle East & North Africa	Cherata village, approximately 120 kilometers south of Algiers	2/10/2001: Suspected members of the Armed Islamic Group (GIA) attacked Cherata village, in Médéa province, Algeria. The assailants entered six homes and killed at least 23 people, including 12 children. Two people survived, but the attackers had torn out the eyes of one of the survivors.	1	1	1	0		0	1	0	2	Armed Assault					14	Private Citizens & Property	67	Unnamed Civilian/Unspecified	Civilians	Civilians living in Cherata	6	Algeria																	Armed Islamic Group (GIA)
200102100004	2001	2	0	4	Afghanistan	6	South Asia	Outside a government office located near Zarnigar Park	2/10/2001: A bomb exploded outside of a government building in Kabul, Kabul province, Afghanistan. Four people were injured in the explosion and a nearby mosque was damaged. No group claimed responsibility for the incident; however, the Taliban accused the opposition for orchestrating the attack.	1	1	1	0		0	1	0	3	Bombing/Explosion					14	Private Citizens & Property	67	Unnamed Civilian/Unspecified	Civilians	Civilians in the vicinity of Zarnigar Park	4	Afghanistan																	Opposition Group
200102100005	2001	2	0	92	India	6	South Asia	The victim's house in Anantnag in south Kashmir	2/10/2001: The house of P.L. Handoo, the state Law Minister of Jammu and Kashmir, came under attack at Anantnag, south Kashmir, India. Unidentified militants opened fire and threw grenades at the house, which was heavily guarded. Two drivers were injured in the attack. Handoo and his family were in Jammu at the time of the incident. No group claimed responsibility for the attack.	1	1	1	0		0	0	0	2	Armed Assault	3	Bombing/Explosion			2	Government (General)	18	Government Personnel (excluding police, military)	State Minister	P.L. Handoo, the state Law Minister of Jammu and Kashmir	92	India	14	Private Citizens & Property	67	Unnamed Civilian/Unspecified	Civilians	Civilians in the vicinity of the house	92	India									Militants
200102100006	2001	2	0	141	Nepal	6	South Asia		2/10/2001: Maoists ambushed and attempted to seize a transport of personnel and explosives at Diysini Khola, Sindhupalchowk, Nepal. The transport was on the way to the Indrawati hydro power project when the jeep hit landmines. The Maoists opened fire on the transport, wounding at least ten people. An unknown number of assailants were also injured in the exchange of fire.	1	1	1	0		0	0	0	2	Armed Assault	3	Bombing/Explosion			9	Food or Water Supply	52	Water Supply	Hydro power project	Explosives owned by and destined for the Indrawati hydro power project	141	Nepal	3	Police	25	Police Security Forces/Officers	Nepalese police	Police officers guarding the transport	141	Nepal	14	Private Citizens & Property	67	Unnamed Civilian/Unspecified	Civilians	Civilian accompanying the transport	141	Nepal	Maoists
200102100007	2001	2	0	1003	Kosovo	9	Eastern Europe	Miroc village in Vucitrn municipality	2/9/2001: Ethnic Albanians raided Miroc village, Kosovo, Yugoslavia. The assailants burned down two houses belonging to Serbians in the village; however, no injuries were reported. The assailants came from the neighboring village of Karac.	1	1	1	0		0	1	0	7	Facility/Infrastructure Attack					14	Private Citizens & Property	76	House/Apartment/Residence	Civilian property	The homes of two Serbians, Dragan Milivojevic and Danica Milivojevic	175	Serbia-Montenegro																	Albanian extremists
200102110002	2001	2	0	603	United Kingdom	8	Western Europe	County Antrim. A house on Alliance Avenue in North Belfast	2/11/2001: A pipe bomb was thrown at a Catholic house on Alliance Avenue in North Belfast, County Antrim, Northern Ireland. None of the three members of the household were injured in the attack; however, the house did suffer damage. No group claimed responsibility for the incident. Officials speculate that it was a sectarian attack.	1	1	1	0		0	1	0	3	Bombing/Explosion					14	Private Citizens & Property	69	Religion Identified	Civilians	A Catholic household	233	Northern Ireland																	Unknown
200102110003	2001	2	0	155	West Bank and Gaza Strip	10	Middle East & North Africa	The bridge that joins the two Gush Etzion road tunnels in Beit Jala	2/11/2001: Palestinian gunmen shot and killed Tzahi Sasson, a Jewish motorist, as he drove over a bridge in Beit Jala, West Bank, West Bank and Gaza Strip. His car hit another, injuring three other motorists. The responding paramedics were also subjected to gunfire, but no additional injuries were reported. No group claimed responsibility for the attack.	1	1	1	0		0	1	0	2	Armed Assault					14	Private Citizens & Property	71	Race/Ethnicity Identified	Civilian	Tzahi Sasson, a Jewish motorist	155	West Bank and Gaza Strip																	Gunmen
200102110004	2001	2	0	603	United Kingdom	8	Western Europe	Scottish Borders. A farm in Hawick	2/12/2001: Suspected animal rights activists sent a letter bomb to a farm in Hawick, Scottish Borders, Scotland, Great Britian. The recipient became suspicious of the package and called the police; bomb disposal experts control detonated the package. No group claimed responsibility for the attack.	1	1	1	0		0	0	0	3	Bombing/Explosion					1	Business	9	Farm/Ranch	A farm	A farm in the Scottish Borders	216	Great Britain																	Animal Rights extremists
200102110005	2001	2	0	6	Algeria	10	Middle East & North Africa	Outside of the victim's home in Souk Ahras, 615 kilometers east of Algiers	2/11/2001: A masked gunmen, a former officer of the National Liberation Army (ALN) known as Essayd, shot and killed Ali Merad outside of his apartment in Souk Ahras city, Souk Ahras province, Algeria. Merad was a former high-ranking officer in the Islamic Salvation Army (AIS), the military branch of the guerrilla Islamic Salvation Front (FIS). Specific motive is unknown; however, the FIS claims t…	1	1	1	0		0	1	0	1	Assassination					17	Terrorists/Non-State Militia	93	Terrorist	Civilian	Ali Merad, a former high-ranking officer in the Islamic Salvation Army (AIS), the military branch of the guerrilla Islamic Salvation Front (FIS)	6	Algeria																	Armata di Liberazione Naziunale (ALN)
200102110006	2001	2	0	6	Algeria	10	Middle East & North Africa	Berrouaghia village, approximately 40 miles south of Algiers	2/10/2001: Islamic rebels attacked three families with machine guns in Berrouaghia, Médéa Province, Algeria. The assailants shot and killed 26 civilians in total, including 11 children, and burned three of the bodies. Local residents believe that the rebels would have killed everyone in the village had government soldiers not intervened. No group claimed responsibility for the incident.	1	1	1	0		0	1	0	2	Armed Assault					14	Private Citizens & Property	67	Unnamed Civilian/Unspecified	Civilians	Three families living in Berrouaghia	6	Algeria																	Rebels
200102120001	2001	2	0	185	Spain	8	Western Europe		02/12/2001: Suspected members of Euskadi ta Askatasuna (ETA) exploded two car bombs in a northern district of Madrid, Spain. The first bomb fully exploded while only the detonator exploded in the second device. Although the bombs caused damage to the surrounding area, no one was injured in the attack. Spanish counter-terrorist officials believed that the target of the attack may have been Magistr…	1	1	1	0		0	1	0	3	Bombing/Explosion					2	Government (General)	14	Judge/Attorney/Court	Spanish Judicial System	Magistrate Eliseo Fernandez Centeno	185	Spain																	Basque Fatherland and Freedom (ETA)
200102120002	2001	2	0	603	United Kingdom	8	Western Europe	County Antrim. A private home in Artouges Park	2/11/2001: A pipe bomb was thrown into a Catholic home in Artouges Park, Broughshane, County Antrim, Northern Ireland. The pipe bomb consisted of a bundle of fireworks with nails; it failed to explode. No group has claimed responsibility for the attack; however, authorities are stating that the incident was sectarian.	1	1	1	0		1	0	0	3	Bombing/Explosion					14	Private Citizens & Property	69	Religion Identified	Civilians	A Catholic household in Artouges Park	233	Northern Ireland																	Protestant extremists
200102120005	2001	2	0	141	Nepal	6	South Asia		2/12/2001: Suspected Maoist guerrillas planted two improvised explosive devices (IED) at a community waterspout in a village near Mangalsen, Achham district, Nepal. One of the IED's, a socket bomb, was picked up by children, causing it to explode. Two children were killed and at least eight other were injured in the blast. The second socket bomb was defused by the police. No group has claimed res…	1	1	1	0		0	1	0	3	Bombing/Explosion					14	Private Citizens & Property	67	Unnamed Civilian/Unspecified	Civilians	Civilians using a community waterspout in Mangalsen	141	Nepal																	Maoists
200102120006	2001	2	1	203	Tanzania	11	Sub-Saharan Africa		2/8/2001: Members of the Forces for the Defense of Democracy (FDD) raided a refugee transit center near Kigoma, Kigoma region, Tanzania. The Burundian rebels killed one man and abducted 36 others. 24 of the abductees managed to escape and return to the refugee center. They told the police that the rebels' intention was to force the captives to join the rebels in fighting the Burundian government.	1	1	1	0		0	1	0	6	Hostage Taking (Kidnapping)	2	Armed Assault			14	Private Citizens & Property	65	Refugee (including Camps/IDP/Asylum Seekers)	Refugees	Refugees at the Kigadye refugee transit center near Kigoma	203	Tanzania																	Forces for the Defense of Democracy (FDD)
200102120007	2001	2	0	45	Colombia	3	South America	The Free University in eastern Cucuta	2/12/2001: Approximately ten unidentified gunmen shot and killed Ivan Villamizar as he was leaving the Free University in eastern Cucuta, Norte de Santander, Colombia. Villamizar was a university president and a former government human rights official who investigated and denounced paramilitary massacres. As he was leaving the university, the gunmen opened fire on his vehicle, injuring two of his…	1	1	1	0		0	1	0	1	Assassination					8	Educational Institution	50	Other Personnel	Civilian	Ivan Villamizar, an university president and a former government human rights official who investigated and denounced paramilitary massacres.	45	Colombia																	Gunmen
200102120008	2001	12	0	155	West Bank and Gaza Strip	10	Middle East & North Africa	The Nisanit-Elei Sinai road near Elei Sinai	12/2/2001: Professor Baruch Singer was shot and killed by two members of Hamas (Islamic Resistance Movement) near Elei Sinai, Gaza Strip, West Bank and Gaza Strip. The two assailants ambushed Singer with sniper fire as he was leaving an army base; both gunmen were killed by Israeli troops after the attack.	1	1	1	0		0	1	0	2	Armed Assault					8	Educational Institution	48	Teacher/Professor/Instructor	Civilian	Professor Baruch Singer	155	West Bank and Gaza Strip																	Hamas (Islamic Resistance Movement)
200102130001	2001	2	0	235	Yugoslavia	9	Eastern Europe	Outside of Banjica village, halfway between Urosevac and Strpce	2/13/2001: Ethnic Albanians opened fire on a Serbian convoy near Banjica village, Kosovo, Yugoslavia. The convoy was carrying Serbians on a weekly shopping trip to Serbia. One Serbian was killed and two more were injured. Five Albanians were arrested for the shooting.	1	1	1	0		0	1	0	2	Armed Assault					14	Private Citizens & Property	71	Race/Ethnicity Identified	Civilians	Serbians that were part of a convoy traveling to Serbia for shopping purposes.	235	Yugoslavia																	Albanian extremists
200102130002	2001	2	0	603	United Kingdom	8	Western Europe	County Antrim. A private home in the the Springfield Road area of Belfast	2/13/2001: Unidentified individuals placed a pipe bomb outside of the home of the Magee family in the Springfield Road area of Belfast, County Antrim, Northern Ireland. A four-year-old girl found the device and brought it into the house; her mother fled with the child to the neighbor's house. Police successfully defused the device. The Magee family believes that they may have been targeted becaus…	1	1	1	0		0	0	0	3	Bombing/Explosion					14	Private Citizens & Property	68	Named Civilian	Civilians	The Magee family in the Springfield Road area of Belfast	233	Northern Ireland																	Unknown
200102130004	2001	2	0	45	Colombia	3	South America	A ravine near Purace National Park	2/2/2001: Nine hikers were found shot execution-style in a ravine near Purace National Park, Cauca Department, Colombia. The hikers had began their week-long hike on February 2 and were not heard from again. Authorities speculate that it may have been a purely criminal act; however, the attack happened in an area of heavy guerrilla activity. No group claimed responsibility for the attack.	0	1	1	1	Other Crime Type	0	1	0	2	Armed Assault					14	Private Citizens & Property	67	Unnamed Civilian/Unspecified	Civilians	Nine hikers near the Purace National Park	45	Colombia																	Unknown
200102140001	2001	2	0	94	Iran	10	Middle East & North Africa		02/14/2001: Several mortar shells struck near the Iranian city of Mussian, which lies close to the Iraqi border. The Iraq-based armed opposition group, the People's Mujahideen, claimed responsibility for the attack. The group targeted state security forces and intelligence ministry installations in Mussian. Casualty information was unknown.	1	1	1	0		1	1	0	3	Bombing/Explosion					4	Military	27	Military Barracks/Base/Headquarters/Checkpost	Iranian State Security Forces and Intelligence Ministry	Iranian state security forces and intelligence ministry installations near Mussian	94	Iran																	Mujahedin-e Khalq (MEK)
200102140002	2001	2	0	153	Pakistan	6	South Asia		02/14/2001: Suspected tribal militants fired rockets at a rural police station in Kohlu, Pakistan. One rocket hit the boundary wall of the police station while two others fell near the camp. The rockets were fired from positions on neighboring Jandaran Mountain. No casualties resulted from the attack. No group claimed responsibility for the incident.	1	1	1	0		0	1	0	3	Bombing/Explosion					3	Police	22	Police Building (headquarters, station, school)	Pakistani Police	A rural police station located in Kohlu	153	Pakistan																	Tribesmen
200102140003	2001	2	0	97	Israel	10	Middle East & North Africa	The incident occurred at the Azur intersection, near the city.	02/14/2001: A Palestinian bus driver, Khalil Abu Elba, steered into a group of young Israeli soldiers and civilians at a crowded bus stop near Tel Aviv, Israel, killing eight people, injuring 17 others. Israeli police shot and captured the perpetrator who fled the scene. Family members of the perpetrator indicated that he was not a member of any militant organization, but Izz-al-Din al-Qassam Bat…	1	1	1	1	Other Crime Type	0	1	0	2	Armed Assault					4	Military	34	Military Personnel (soldiers, troops, officers, forces)	Israeli Army	Soldiers waiting at a bus stop near Tel Aviv	97	Israel	14	Private Citizens & Property	67	Unnamed Civilian/Unspecified	Civilians	Civilians waiting at a bus stop near Tel Aviv	97	Israel									Hamas (Islamic Resistance Movement)
200102140004	2001	2	0	209	Turkey	10	Middle East & North Africa	Near the city of Aydin in Western Turkey	02/14/2001: Unknown perpetrators boarded a private tour operator's bus and opened fire on passengers near the city of Aydin in Western Turkey. Two Turkish citizens were wounded. Turkish authorities apprehended two suspects whom they believed were connected with the attack. No group claimed responsibility for the shooting.	0	1	1	1	Other Crime Type	0	1	0	2	Armed Assault					14	Private Citizens & Property	73	Vehicles/Transportation	Civilians	Passengers on a private tour operator's bus near Aydin	209	Turkey																	Unknown
200102140005	2001	2	0	223	Vietnam	5	Southeast Asia		02/14/2001: Unknown assailants attacked the Cung Kiem Elementary-Junior Secondary School with cyanide in Dak Lak Province in Vietnam to protest the political and social situation in Vietnam. No injuries were reported in the incident.	1	1	1	0		0	0	0	8	Unarmed Assault					8	Educational Institution	49	School/University/Educational Building	Cung Kiem Elementary-Junior Secondary School	Students and staff at Cung Kiem Elementary-Junior Secondary School in Dak Lak Province in Vietnam.	223	Vietnam																	Unknown
200102140006	2001	2	0	92	India	6	South Asia	A private home in the Charar-i-Sharif area	2/14/2001: A bomb exploded in the home of Ali Mohammad Bhat, an official from National Conference, in the Charar-i-Sharif area, Jammu and Kashmir, India. Four family members were hurt in the explosion and the house was damaged; however, Bhat was not harmed in the attack. No group claimed responsibility for the incident.	1	1	1	0		0	1	0	3	Bombing/Explosion					2	Government (General)	15	Politician or Political Party Movement/Meeting/Rally	National Conference	Ali Mohammad Bhat, an official from National Conference	92	India	14	Private Citizens & Property	67	Unnamed Civilian/Unspecified	Civilians	Family members of a National Conference official	92	India									Unknown
200102140007	2001	2	1	34	Burundi	11	Sub-Saharan Africa	The Buterere neighborhood, northeast of Bujumbura	2/13/2001: Burundian rebels attacked the neighborhood of Buterere, northeast of Bujumbura, Bujumbura Mairie, Burundi. The rebels were singing "We are the Children of God," as they attacked a military post, then private residences. The rebels killed a soldier and a young boy, and looted several homes. Three of the rebels were killed in the incident.	1	1	1	0		0	1	0	2	Armed Assault					4	Military	27	Military Barracks/Base/Headquarters/Checkpost	Burundian military	Soldiers staffing a military post in Buterere	34	Burundi	14	Private Citizens & Property	75	Village/City/Town/Suburb	Civilians	Civilians living in the Buterere neighborhood	34	Burundi									Rebels
200102140009	2001	2	0	141	Nepal	6	South Asia		2/12/2001: Maoist rebels attacked Thaneshwor Poudel, a teacher at Uday Higher Secondary School located in Shantipur, Gulmi district, Nepal. The assailants cut off Poudel's limbs but did not kill him; he was airlifted to Kathmandu for medical care the next day. The motive behind the attack is unknown.	1	1	1	0		0	1	0	2	Armed Assault					8	Educational Institution	48	Teacher/Professor/Instructor	Civilian	Thaneshwor Poudel, a teacher at Uday Higher Secondary School	141	Nepal																	Maoists
200102140010	2001	2	0	130	Mexico	1	North America	Limoncito de Ayala in Cosala, approximately 75 miles south of Culiacan	2/14/2001: Approximately 12 masked and military-clad gunmen attacked the residents of Limoncito de Ayala, Sinaloa, Mexico. The assailants entered the village, stole a truck, and traveled from house to house rounding up males. The gunmen shot 12 men and wounded another three, then fled in the truck. No group has claimed responsibility and the motive behind the incident is unknown.	0	1	1	1	Other Crime Type	0	1	0	2	Armed Assault					14	Private Citizens & Property	72	Farmer	Civilians	Male farmers and bricklayers living in Limoncito de Ayala	130	Mexico																	Gunmen
200102140011	2001	2	0	167	Russia	9	Eastern Europe	The victim's home in Agish-Betoi village in Vedeno district	2/14/2001: An unidentified gunman shot Lyoma Temirgeriyev, the administration chief of Agish-Betoi village, Chechnya, Russia. The assailant rushed into Temirgeriyev's home, shot him three times, then fled. Temirgeriyev managed to leave his house and make his way to a police checkpoint, where he relayed details of the incident before dying. The motive is unknown.	0	1	1	1	Other Crime Type	0	1	0	1	Assassination					2	Government (General)	18	Government Personnel (excluding police, military)	Municipal government	Lyoma Temirgeriyev, the administration chief of Agish-Betoi village	167	Russia																	Unknown
200102140012	2001	2	0	167	Russia	9	Eastern Europe	The junction of Guderemesskaya and Sakhzavodskaya streets in Argun, 10 kilometers east of Grozny	2/14/2001: Unidentified gunmen opened fire upon the vehicle belonging to the local prosecutor in Argun, Chechnya, Russia. Two female passengers were killed and the driver was badly wounded; he died later in hospital. The prosecutor was not in the car at the time of the attack. No group has claimed responsibility for the attack.	1	1	1	0		0	0	0	1	Assassination					2	Government (General)	14	Judge/Attorney/Court	A local prosecutor	The local prosecutor for Argun	167	Russia	14	Private Citizens & Property	77	Laborer (General)/Occupation Identified	Civilians	The driver of the local prosecutor and civilians in and around the vehicle	167	Russia									Gunmen
200102150001	2001	2	0	45	Colombia	3	South America		2/15/2001: Raul Benoit, a U.S. journalist with Univision, escaped unharmed from an assassination attempt in Cali, Valle del Cauca, Colombia. Benoit was leaving his car when two gunmen opened fire on him. The gunmen and Benoit's bodyguards exchanged fire; one of the bodyguards and one of the perpetrators were wounded in the exchange. The wounded gunman was taken into custody; it was discovered tha…	1	1	1	0		0	0	0	1	Assassination					10	Journalists & Media	53	Newspaper Journalist/Staff/Facility	A journalist	Raul Benoit, a U.S. journalist with Univision	217	United States																	Gunmen
200102150002	2001	2	0	8	Angola	11	Sub-Saharan Africa	A cassava farm in Quinzango, near Malange	2/15/2001: Unidentified gunmen attacked a group of farmers in Quinzango, Malanje, Angola. The assailants attacked while the farmers were harvesting their crops; the gunmen opened fire, killing approximately 20 civilians and wounding at least another 10. No group has claimed responsibility for the attack and motive is unknown.	1	1	1	0		0	1	0	2	Armed Assault					14	Private Citizens & Property	72	Farmer	Civilians	Farmers harvesting their crops in Quinzango	8	Angola																	Gunmen
200102160001	2001	2	0	19	Bangladesh	6	South Asia		02/16/2001: Torben Mikkelsen and Nils Hulgaard of Denmark and Tim Selby of the United Kingdom, engineers conducting a survey as part of a government road and highways department project, were abducted in Bangladesh by six gunmen at Guniapara, near Rangamati, 400km southeast of the capital Dhaka. The kidnappers did not identify themselves, but were suspected to be members of a Chakma tribal group …	1	1	1	1	Other Crime Type	0	1	0	6	Hostage Taking (Kidnapping)					1	Business	12	Construction	KAMPSAX	Torben Mikkelsen and Nils Hulgaard, engineers employed with KAMPSAX in Guniapara	55	Denmark	1	Business			KAMPSAX	Tim Selby, an engineer working for KAMPSAX in Guniapara	216	Great Britain									Chakma tribal group
200102160002	2001	2	0	1003	Kosovo	9	Eastern Europe	Near the town of Podujevo close to Kosovo's boundary with the rest of Serbia	02/16/2001: A remote controlled bomb destroyed a bus carrying Serbian families to the town of Gracanica, Kosovo. The bus was part of a five-vehicle convoy escorted by NATO peacekeepers. Two armored personnel carriers full of Swedish troops passed safely over the bomb before it was detonated under the bus. 10 people died and 43 others were injured in the explosion. No group claimed responsibility,…	1	1	1	0		0	1	0	3	Bombing/Explosion					14	Private Citizens & Property	71	Race/Ethnicity Identified	Civilians	A bus carrying Serbian families on a pilgrimage to the graves of their ancestors	175	Serbia-Montenegro	4	Military	37	NATO	North Atlantic Treaty Organization (NATO)	NATO peacekeepers escorting Serbian families near Podujevo	999	Multinational									Albanian extremists
200102160003	2001	2	0	174	Senegal	11	Sub-Saharan Africa	On a highway near Bonna, approximately 100 kilometers northeast of Ziguinchor	2/16/2001: Approximately 20 suspected members of the Movement of Democratic Forces of Casamance attacked travelers on a highway near Bonna, Casamance, Senegal. The assailants stopped six trucks and several other vehicles, then robbed and executed the drivers and passengers. 13 civilians were killed and two more were wounded in the incident.	1	1	1	0		0	1	0	2	Armed Assault					14	Private Citizens & Property	73	Vehicles/Transportation	Civilians	Civilians traveling on a highway near Bonna	174	Senegal																	Movement of Democratic Forces of Casamance
200102160004	2001	2	0	235	Yugoslavia	9	Eastern Europe	The Chezh embassy in central Belgrade	2/16/2001: Gunmen attempted to assassinate Dusan Mihajlovic, the Serbian Interior Minister, as he was driving in central Belgrade, Serbia, Yugoslavia. Two cars tried to blockade Mihajlovic's car; however, Mihajlovic's driver swerved and managed to avoid the blockade. The assailants opened fire on the vehicle but did not succeed in causing any injuries.	1	1	1	0		0	0	0	1	Assassination					2	Government (General)	18	Government Personnel (excluding police, military)	Serbian government	Dusan Mihajlovic, the Serbian Interior Minister	235	Yugoslavia																	Gunmen
200102160005	2001	2	0	203	Tanzania	11	Sub-Saharan Africa	The incident occurred on Pemba Island.	2/17/2001: Unidentified assailants ambushed Rashid Omar Ali, the Chake Chake District Secretary of the ruling Chama Cha Mapinduzi party, while he was riding his motorcycle on Pemba Island, Zanzibar, Tanzania. The assailants set up a makeshift roadblock and attacked Ali with machetes when he stopped at the roadblock; he was killed in the assault. No group has claimed responsibility for the inciden…	1	1	1	0		0	1	0	1	Assassination					2	Government (General)	15	Politician or Political Party Movement/Meeting/Rally	The Chama Cha Mapinduzi party	Rashid Omar Ali, the Chake Chake District secretary of the ruling Chama Cha Mapinduzi party	203	Tanzania																	Unknown
200102170001	2001	2	0	94	Iran	10	Middle East & North Africa		02/17/2001: Three mortar shells exploded in Qasr-e-Shirin, Iran which lies near the border with Iraq. The People's Mujahideen, the Iraq-based Iranian armed opposition group, claimed responsibility in a statement faxed to Agence France Presse. Iran’s government did not release any casualty information regarding the attack.	1	1	1	0		1	1	0	3	Bombing/Explosion					4	Military	27	Military Barracks/Base/Headquarters/Checkpost	Iranian State Security Forces and Anti-Riot Units	The headquarters of the state security forces and of anti-riot units in Qasr-e-Shirin	94	Iran																	Mujahedin-e Khalq (MEK)
200102170002	2001	2	0	153	Pakistan	6	South Asia	112 kilometers north of Multan	2/17/2001: Suspected Sunni Muslims attacked two Shiite Muslim activists from Tehreek-i-Jafria Pakistan (TJP) in Shorkot town, Punjab, Pakistan. Two masked gunmen on a motorcycle opened fire on the activists, killing one and wounding the other. Police believe that the incident was a sectarian attack; however, no group has claimed responsibility.	1	1	1	0		0	1	0	2	Armed Assault					14	Private Citizens & Property	84	Political Party Member/Rally	Tehreek-i-Jafria Pakistan (TJP)	Syed Munir Abbas and Syed Altaf Hussain Shah, two activists from Tehreek-i-Jafria Pakistan (TJP)	153	Pakistan																	Sunni Muslim extremists
200102170003	2001	2	0	209	Turkey	10	Middle East & North Africa	A McDonalds restaurant on Mustafa Kemal Avenue, Aksaray district of Istanbul	2/17/2001: A suspicious package was discovered at a McDonalds restaurant on Mustafa Kemal Avenue, Aksaray district of Istanbul, Turkey. Authorities determined that it was a time bomb and safely defused it. No group claimed responsibility for the incident and motive is unknown.	1	1	1	0		0	0	0	3	Bombing/Explosion					1	Business	4	Multinational Corporation	McDonalds	A McDonalds restaurant on Mustafa Kemal Avenue in Istanbul	209	Turkey																	Unknown
200102170005	2001	2	0	209	Turkey	10	Middle East & North Africa	The Dogan Media Center on the outskirts of Istanbul	2/17/2001: Unidentified gunmen opened fire on the Dogan Media Center building in Istanbul, Istanbul province, Turkey. The assailants fired at the building from a speeding car, hitting the third and fourth floors. No one was injured in the attack; however, the shots did shatter windows on the building. The Dogan Media Center is home to the daily newspapers Milliyet, Radikal, and Posta, as well as …	1	1	1	0		0	1	0	2	Armed Assault					10	Journalists & Media	53	Newspaper Journalist/Staff/Facility	The Dogan Media Center	The Dogan Media Center on the outskirts of Istanbul	209	Turkey																	Gunmen
200102180001	2001	2	0	235	Yugoslavia	9	Eastern Europe		02/18/2001: Suspected Albanian rebels planted two anti-tank mines that blew up a Serbian police vehicle in Lucane, Yugoslavia. Three Serbian policemen were killed in the attack. No group claimed responsibility for the attack.	1	1	1	0		0	1	0	3	Bombing/Explosion					3	Police	25	Police Security Forces/Officers	Serbian Security Forces	Three Serbian policemen in Lucane	175	Serbia-Montenegro																	Albanian extremists
200102180002	2001	2	0	153	Pakistan	6	South Asia	120 kilometers south of Lahore	2/18/2001: Two masked gunmen on a motorcycle opened fire on three Shiite Muslims in Faisalabad, Punjab, Pakistan. The assailants shot and killed Hasan Raza, a leader of Tehrik-e-Jafria, and wounded his brother and driver, both of whom died later in hospital. No group claimed responsibility; however, police believe that it was a sectarian attack.	1	1	1	0		0	1	0	2	Armed Assault					14	Private Citizens & Property	69	Religion Identified	Civilians	Three Shiite Muslims, including Hassan Raza and his brother Mohammad Raza, as well as their driver	153	Pakistan																	Sunni Muslim extremists
200102180003	2001	2	0	93	Indonesia	5	Southeast Asia	Along the roadside in Sungai Pauh village in East Aceh	2/18/2001: The body of Rusli Radja, a journalist, and the body of a public transport worker were found along the roadside in Sungai Pauh village in East Aceh province, Indonesia. The bodies bore bullet wounds and marks signifying torture. No group has claimed responsibility for the attack and motive is unclear.	1	1	1	0		0	1	0	2	Armed Assault					10	Journalists & Media	53	Newspaper Journalist/Staff/Facility	A journalist	Rusli Radja, a journalist with Pena Lestari magazine	93	Indonesia	14	Private Citizens & Property	77	Laborer (General)/Occupation Identified	Civilian	A public transport worker	93	Indonesia									Unknown
200102180004	2001	2	0	103	Kazakhstan	7	Central Asia	A baggage-locker area in a railway terminal in Kokshetau	2/18/2001: A bomb exploded in a baggage locker area in a railway terminal in Kokshetau, Akmola, Kazakhstan. A police officer that was inspecting the area was wounded in the explosion. No group has claimed responsibility for the attack and the motive is unknown.	1	1	1	0		0	1	0	3	Bombing/Explosion					19	Transportation	100	Train/Train Tracks/Trolley	A railway terminal	A railway terminal in Kokshetau	103	Kazakhstan	3	Police	25	Police Security Forces/Officers	Kazakhstan police	A police officer inspecting the baggage area	103	Kazakhstan									Unknown
200102180005	2001	2	0	185	Spain	8	Western Europe	The victim's home on Estrada Diliz Street in Getxo	2/18/2001: Unidentified assailants threw a Molotov cocktail at the home of a socialist councilor in Getxo, Vizcaya, Spain. The residents extinguished the flames before the fire got out of control. No one was injured in the attack. No group has claimed responsibility and motive is unknown.	1	1	1	0		0	1	0	7	Facility/Infrastructure Attack					2	Government (General)	15	Politician or Political Party Movement/Meeting/Rally	A councilor	A socialist councilor in Getxo	185	Spain																	Unknown
200102190001	2001	2	0	167	Russia	9	Eastern Europe	Between the city prosecutor's office and the local FSB security service office	2/19/2001: A 120-millimeter landmine was found between the city prosecutor's office and the local FSB security service office in Grozny, Chechnya, Russia. The building was evacuated and the bomb safely defused within an hour of discovering it. Authorities question how the bomb originally got there, given that the area was supposed to be heavily guarded. No group has claimed responsibility for the…	1	1	1	0		0	0	0	3	Bombing/Explosion					2	Government (General)	14	Judge/Attorney/Court	Local and federal government offices	The city prosecutor's office and the FSB security service office	167	Russia																	Unknown
200102190005	2001	2	0	92	India	6	South Asia	A playground in Lalpora in Kupwara district	2/19/2001: An explosive device detonated on a playground in Lalpora, Kupwara district, Jammu and Kashmir, India. Several teenage children discovered it and were playing with it when it exploded. One 13-year-old boy was killed in the explosion and at least three more were injured. It is not known who left the device in the playground.	1	1	1	0		0	1	0	3	Bombing/Explosion					14	Private Citizens & Property	79	Public Area (garden, parking lot, garage, beach, public building, camp)	Civilians	Children in a playground	92	India																	Unknown
200102190006	2001	2	0	141	Nepal	6	South Asia		2/19/2001: Approximately 100 Maoist rebels attacked the former state minister Prakash Bahadur Singh and his family in their home in Ratipur, Seti province, Nepal. Ashok Bahadur Singh, the nephew of the former minister, was killed, and five family members, including the former minister, were injured. The rebels accused the Singh family of sexually and financially exploiting local girls, and failin…	1	1	1	0		0	1	0	8	Unarmed Assault					2	Government (General)	18	Government Personnel (excluding police, military)	Civilians	Former state minister Prakash Bahadur Singh and his family	141	Nepal																	Maoists
200102200001	2001	2	0	45	Colombia	3	South America		02/20/2001: Unknown perpetrators used four gas cylinders in an attack against the Jose Maria Cordova Military Academy for Cadets in Bogota, Colombia. The explosions resulted injuries to at least 20 civilians. Six city blocks sustained damage in the attack. A wall and some windows were damaged on the Academy’s campus. No group claimed responsibility for the attack, although local authorities suspe…	1	1	1	0		0	1	0	3	Bombing/Explosion					8	Educational Institution	49	School/University/Educational Building	The Jose Maria Cordova Military Academy for Cadets	The Jose Maria Cordova Military Academy for Cadets in Bogota and the surrounding area	45	Colombia																	Revolutionary Armed Forces of Colombia (FARC)
200102200002	2001	2	0	217	United States	1	North America		02/20/2001: The Earth Liberation Front (ELF) claimed responsibility for setting fire to a cotton gin, owned by Delta & Pine Land Company, the largest seller and developer of transgenic cotton in the U.S.A.. The attack took place in Visalia, California when unknown perpetrators cut through a padlocked door, placed five gallon buckets of gasoline inside and set the cotton gin alight. ELF said that …	1	1	1	0		0	1	0	7	Facility/Infrastructure Attack					1	Business	9	Farm/Ranch	Delta & Pine Land Company	A cotton gin owned by the Delta & Pine Land Company in Visalia, California	217	United States																	Earth Liberation Front (ELF)
200102200004	2001	2	0	92	India	6	South Asia	At the victim's home in Sodal village in Handwara, Kupwara district	2/20/2001: Unidentified militants shot and killed Wali Mohammad Khan, a National Conference activist, in his home in Sodal village, Kupwara district, Jammu and Kashmir, India. Khan had recently filed nominations for panchayat elections; he had withdrawn them after being threatened.	1	1	1	0		0	1	0	2	Armed Assault					2	Government (General)	15	Politician or Political Party Movement/Meeting/Rally	National Conference	Wali Mohammad Khan, a National Conference activist	92	India																	Militants
200102200005	2001	2	0	92	India	6	South Asia	Sibnagar area of Agartala	2/20/2001: Two unidentified gunmen shot and killed Madhusudan Saha, an opposition MLA on Tripura Congress, near his home in Sibnagar area of Agartala, Tripura, India. The gunmen opened fire on him from close range, hitting him once in the arm and twice in the head. No group claimed responsibility for the killing.	1	1	1	0		0	1	0	1	Assassination					2	Government (General)	15	Politician or Political Party Movement/Meeting/Rally	Opposition MLA	Madhusudan Saha, an opposition MLA on Tripura Congress	92	India																	Gunmen
200102210001	2001	2	0	603	United Kingdom	8	Western Europe	Greater London (Region)	02/21/2001: A 14-year-old boy suffered severe injuries including the loss of a hand and blindness after he picked up a torch bomb outside the Territorial Army barracks where he attended school. The device was found to contain the military grade explosive, Semtex, which lead officials to believe that a terrorist organization may have planted the bomb. Local authorities believed that the device cou…	1	1	1	0		0	1	0	3	Bombing/Explosion					8	Educational Institution	49	School/University/Educational Building	London Territorial Army	Students at the London Territorial Army	216	Great Britain																	Real Irish Republican Army (RIRA)
200102210002	2001	2	0	603	United Kingdom	8	Western Europe	The incident occurred at a house on the Knockmore estate in Lisburn	2/21/2001: A pipe bomb exploded outside of the home of a Catholic family in Lisburn, County Antrim, Northern Ireland. The pipe bomb was crafted with a dozen three inch nails. No one was hurt in the explosion, but the device damaged the garden, a fence, and a neighbor's car. No group has claimed responsibility for the attack.	1	1	1	0		0	1	0	3	Bombing/Explosion					14	Private Citizens & Property	69	Religion Identified	Civilians	A Catholic family living in Lisburn	233	Northern Ireland																	Unknown
200102210003	2001	2	0	83	Guatemala	2	Central America & Caribbean	The victim's home in Guatemala City	2/21/2001: Unidentified gunmen opened fire on Lizeth Perez, the daughter of retired General Otto Perez Molina, as she drove out of her home in Guatemala City, Guatemala Department, Guatemala. Lizeth Perez was shot five times; however, she was listed as stable after undergoing surgery. Assailants also attacked General Molina's wife on the same day in a separate incident. General Molina was known f…	1	1	1	0		1	0	0	1	Assassination					14	Private Citizens & Property	68	Named Civilian	Civilian	Lizeth Perez, the daughter of retired General Otto Perez Molina	83	Guatemala																	Gunmen
200102210004	2001	2	0	83	Guatemala	2	Central America & Caribbean	The parking lot of a shopping mall in Guatemala City	2/21/2001: Unidentified gunmen opened fire on Rosita de Perez, the wife of retired General Otto Perez Molina, as she drove through a parking lot of a shopping mall in Guatemala City, Guatemala Department, Guatemala. Rosita de Perez was not hurt in the attack; however, a woman in a car ahead of her was killed. Assailants also attacked General Molina's daughter on the same day in a separate inciden…	1	1	1	0		1	0	0	1	Assassination					14	Private Citizens & Property	77	Laborer (General)/Occupation Identified	Civilian	Rosita de Perez, the wife of retired General Otto Perez Molina	83	Guatemala																	Gunmen
200102220001	2001	2	0	155	West Bank and Gaza Strip	10	Middle East & North Africa		02/22/2001: A powerful bomb exploded in the West Bank town of Hebron, Israel, in a sector controlled by the Palestinians. The bomb went off near an area where approximately 400 Jewish settlers lived in heavily guarded enclaves. No casualties resulted from the explosion. Although no group claimed responsibility for the attack, regional Israeli commander for Hebron, Colonel Noam Tibon believed that…	1	1	1	0		0	1	0	3	Bombing/Explosion					14	Private Citizens & Property	69	Religion Identified	Civilians	400 Jewish settlers in Hebron	97	Israel																	Tanzim
200102220002	2001	2	0	153	Pakistan	6	South Asia		02/22/2001: Two attackers, Saeed Ahmed and Wasim Ahmed, shot and killed a policeman and his father, Abid Shah and Sadiq Shah, near a market in eastern Karachi, Pakistan. The perpetrators were riding on a motorcycle and fired at the Shah's car. Paramilitary rangers followed and arrested the two perpetrators. No group claimed responsibility for the attack.	0	1	1	1	Other Crime Type	0	1	0	2	Armed Assault					3	Police	25	Police Security Forces/Officers	Pakistan Police	Policeman, Abid Shah	153	Pakistan	14	Private Citizens & Property	67	Unnamed Civilian/Unspecified	Civilians	The father of a Karachi police officer, Sadiq Shah	153	Pakistan									Unknown
200102220003	2001	2	0	185	Spain	8	Western Europe		02/22/2001: Two people were killed and at least five others injured when a remote-controlled bomb exploded near a railway station under the car of a Socialist Party town council member in the northern Basque city of San Sebastian, Spain. Ignacio Dubreil Churruca, who was one of the injured, was believed to have been the assassin’s intended target. Churruca sits on the council of the Basque town o…	1	1	1	0		0	1	0	1	Assassination					2	Government (General)	15	Politician or Political Party Movement/Meeting/Rally	Socialist Party at the town council of Ordizia	Socialist Party town council member Ignacio Dubreil Churruca	185	Spain																	Basque Fatherland and Freedom (ETA)
200102220004	2001	2	0	185	Spain	8	Western Europe		02/22/2001: Three armed attackers raided the youth living facility in the town of Zumarraga, Spain. The youth center did not have any residents as yet. The attackers tied up the guards in their respective cars and placed two bombs with timing devices in structures belonging to the center. The bombs exploded causing major damage to the structure. Police arrested 10 people in connection to the atta…	1	1	1	1	Other Crime Type	0	1	0	3	Bombing/Explosion	7	Facility/Infrastructure Attack			14	Private Citizens & Property	76	House/Apartment/Residence	Youth Living Facility	A youth living facility in Zumarraga	185	Spain																	Unknown
200102220006	2001	2	0	92	India	6	South Asia	Tarzoo village, north of Srinagar	2/22/2001: Unidentified assailants attached a grenade to a vehicle transporting Abdul Ghani Bhat, a Kashmiri separatist leader and the chairman of the All Party Hurriyat Conference, in Tarzoo, Jammu and Kashmir, India. Bhat had just finished speaking at a public gathering and was about to get into his vehicle when his bodyguard spotted a grenade attached to the outside of the jeep. The bodyguard …	1	1	1	0		0	0	0	3	Bombing/Explosion					14	Private Citizens & Property	77	Laborer (General)/Occupation Identified	Separatist group	Abdul Ghani Bhat, a Kashmiri separatist leader and the chairman of the All Party Hurriyat Conference	92	India																	Unknown
200102220007	2001	2	0	235	Yugoslavia	9	Eastern Europe	A Serbian police checkpoint near Lucane village, in the Presevo Valley area bordering Kosovo	2/22/2001: Ethnic Albanian guerrillas attempted to kidnap Serbian Deputy Prime Minister Nebojsa Covic while he was at a police checkpoint near Lucane, Serbia, Yugoslavia. Covic had traveled to the checkpoint in order to investigate complaints made by Albanians concerning mistreatment at the hands of the Serbian police. When he arrived at the checkpoint, Albanian snipers attempted to kidnap Covic …	1	1	1	0		0	0	0	6	Hostage Taking (Kidnapping)	2	Armed Assault			2	Government (General)	18	Government Personnel (excluding police, military)	Serbian government	Serbian Deputy Prime Minister Nebojsa Covic	235	Yugoslavia																	Albanian extremists
200102220008	2001	2	1	45	Colombia	3	South America	A highway on the outskirts of Bogota	2/22/2001: At least eight unidentified assailants kidnapped Chikao Muramatsu, vice president of a joint venture of the auto parts maker Yazaki Ciemel, as he was driving on a highway on the outskirts of Bogota, Distrito Capital, Colombia. The kidnappers, dressed as police officers, flagged down Muramatsu's car, took custody of Muramatsu and his driver, and sped off with them. The driver was later …	1	1	1	0		0	1	0	6	Hostage Taking (Kidnapping)					1	Business	5	Industrial/Textiles/Factory	Japanese auto maker	Chikao Muramatsu, vice president of a joint venture of the auto parts maker Yazaki Ciemel	101	Japan																	Gunmen
200102230001	2001	2	0	19	Bangladesh	6	South Asia	Gagan Babu Road leading to Nandanpur in Khulna	2/23/2001: Four unidentified gunmen opened fire on Harunur Rasheed, the general secretary of the Rupsha Thana Awami League, as he was walking with two employees in Khulna, Khulna district, Bangladesh. Rasheed was killed instantly in the shooting; there were no reports of injuries for the two people accompanying him. The gunmen then fled to the Rupsha river and got on board a trawler. Witness repo…	1	1	1	0		0	1	0	2	Armed Assault	3	Bombing/Explosion			2	Government (General)	15	Politician or Political Party Movement/Meeting/Rally	The Awami League	Harunur Rasheed, the general secretary of the Rupsha Thana Awami League	19	Bangladesh																	Bangladesh Sarbahara Party
200102230003	2001	2	1	186	Sri Lanka	6	South Asia	In the sea near Batticaloa town	2/23/2001: Tamil separatist rebels seized five fishing boats and nine fishermen off the coast of Batticaloa, Eastern province, Sri Lanka. The assailant later released eight of the captives, but continued to hold one man. The motive behind the abduction is unknown.	1	1	1	0		0	1	0	6	Hostage Taking (Kidnapping)					14	Private Citizens & Property	77	Laborer (General)/Occupation Identified	Civilians	Fishermen off the coast of Batticaloa	186	Sri Lanka																	Tamils
200102230005	2001	2	0	223	Vietnam	5	Southeast Asia		02/23/2001: Unknown assailants attacked the Cung Kiem Elementary-Junior Secondary School with cyanide in Dak Lak Province in Vietnam to protest the political and social situation in Vietnam. No injuries were reported in the incident.	1	1	1	0		0	0	0	8	Unarmed Assault					8	Educational Institution	49	School/University/Educational Building	Cung Kiem Elementary-Junior Secondary School	Students and staff at Cung Kiem Elementary-Junior Secondary School in Dak Lak Province in Vietnam.	223	Vietnam																	Unknown
200102240001	2001	2	0	92	India	6	South Asia	In Kishtwar, Doda district	2/23/2001: Two bodies were discovered in Kishtwar, Dodo district, Jammu and Kashmir, India. The bodies had been shot several times and their identity is unknown. Authorities speculate that militants were involved in the shooting; however, no group has claimed responsibility for the incident.	1	1	1	0		0	1	0	2	Armed Assault					14	Private Citizens & Property	67	Unnamed Civilian/Unspecified	Civilians	Two civilians at Kishtwar	92	India																	Militants
200102240002	2001	2	1	213	Uganda	11	Sub-Saharan Africa	The town of Kitgum, including the home of the Anglican Bishop	2/24/2001: Approximately ten members of the Lord's Resistance Army (LRA) attacked the town of Kitgujm, Northern Uganda district, Uganda. The assailants stole valuables from private houses, then abducted seven children. The LRA rebels took five children from the residence of the Anglican Bishop of Kitgum diocese and another two children from a neighboring house; they also tried but failed to abduc…	1	1	1	0		0	1	0	6	Hostage Taking (Kidnapping)					14	Private Citizens & Property	67	Unnamed Civilian/Unspecified	Civilians	Civilians and civilian property in Kitgum	213	Uganda	15	Religious Figures/Institutions	86	Place of Worship	The Anglican church	Belongings of the Anglican Bishop of the Kitgum diocese	213	Uganda									Lord's Resistance Army (LRA)
200102240003	2001	2	0	6	Algeria	10	Middle East & North Africa	Town center	2/24/2001: Unknown perpetrators, believed to be affiliated with the Islamic insurgency in Algeria, detonated a bomb at a bus stop frequented by Algerian soldiers in Laghouat, Algeria. Three people were killed and twenty-seven others were wounded. Most of the casualties were members of the Algerian military.	1	1	0	1	Insurgency/Guerilla Action	0	1	0	3	Bombing/Explosion					4	Military	34	Military Personnel (soldiers, troops, officers, forces)	Algerian soldiers	Algerian soldiers at a bus stop in Laghouat	6	Algeria	14	Private Citizens & Property	71	Race/Ethnicity Identified	Indiscriminate Algerian citizens	Algerian civilians at a bus stop in Laghouat	6	Algeria									Algerian Islamic Extremists
200102250003	2001	2	0	6	Algeria	10	Middle East & North Africa	An army bus stop in Laghouat, approximately 400 km south of Algiers	2/24/2001: A bomb exploded at an army bus stop in Laghouat city, Laghouat province, Algeria. Three soldiers were killed in the explosion and at least another 27 people were injured, including some civilians. No group has claimed responsibility for the incident; however, authorities are attributing the attack to Muslim rebels.	1	1	1	0		0	1	0	3	Bombing/Explosion					4	Military	34	Military Personnel (soldiers, troops, officers, forces)	Algerian soldiers	Soldiers in the vicinity of an army bus stop in Laghouat	6	Algeria	14	Private Citizens & Property	67	Unnamed Civilian/Unspecified	Civilians	Civilians in the vicinity of an army bus stop in Laghouat	6	Algeria									Muslim Rebels
200102260001	2001	2	0	85	Guinea-Bissau	11	Sub-Saharan Africa		02/26/2001: A Nigerian member of the UN Mission in Guinea Bissau (UNOGBIS), Ademola Araoyeb, escaped an assassination attempt for which responsibility has not been claimed. His vehicle was riddled with bullets fired by a gunman who was hiding in Bissau’s city center.	1	1	1	0		0	0	0	1	Assassination					7	Government (Diplomatic)	47	International Organization (peacekeeper, aid agency, compound)	United Nations	Member of the UN Mission in Guinea Bissau (UNOGBIS), Ademola Araoyeb,	85	Guinea-Bissau																	Unknown
200102260002	2001	2	0	153	Pakistan	6	South Asia		02/26/2001: Unknown perpetrators fired a rocket in Quetta, Pakistan, which fell on the roof of the Qasim Book Depot. No casualties resulted from the attack, but the rocket pierced into the roof badly damaging the store’s building. No group claimed responsibility for the attack.	1	1	1	0		0	1	0	3	Bombing/Explosion					14	Private Citizens & Property	75	Village/City/Town/Suburb	City of Quetta	City of Quetta	153	Pakistan																	Unknown
200102260003	2001	2	0	153	Pakistan	6	South Asia	Vehari, in Khanewal district, approximately 320 kilometers south of Lahore	2/26/2001: Two unidentified gunmen shot and killed Tanveer Shah in Vehari, Punjab province, Pakistan. Although Shah was not a prominent member of the Shiite Muslim Tehrik-e-Jafria Party (TJP), his family was active in the TJP. Shah was killed while driving his vehicle; two gunmen on motorcycles forced him to open his car door, then fired on him before fleeing. No group has claimed responsibility …	1	1	1	0		0	1	0	2	Armed Assault					14	Private Citizens & Property	77	Laborer (General)/Occupation Identified	Civilian	Tanveer Shah, a Shiite doctor	153	Pakistan																	Sunni Muslim extremists
200102260004	2001	2	0	93	Indonesia	5	Southeast Asia	Near Sawang Kupala, one kilometre east of Lhokseumawe, the district capital of North Aceh	2/26/2001: Three male bodies were discovered near Lhokseumawe, Aceh province, Indonesia. The bodies were eventually identified as belonging to three missing residents of Bireun regency. The motive behind the attack is unknown and no group has claimed responsibility for the attack.	0	1	1	1	Other Crime Type	0	1	0	9	Unknown					14	Private Citizens & Property	67	Unnamed Civilian/Unspecified	Civilians	Three residents of Bireun regency	93	Indonesia																	Unknown
200102260005	2001	2	0	92	India	6	South Asia	Latina village in Badgam district	2/26/2001: Noor Mohammad Shah, the Deputy Block President for the National Conference, was killed in Latina village, Kashmir, India. No group has claimed responsibility for the incident; however, authorities believe that militants orchestrated the attack.	1	1	1	0		0	1	0	9	Unknown					2	Government (General)	15	Politician or Political Party Movement/Meeting/Rally	National Conference	Noor Mohammad Shah, the Deputy Block President for the National Conference	92	India																	Militants
200102260006	2001	2	0	93	Indonesia	5	Southeast Asia	Near Lhokseumawe, the district capital of North Aceh	2/26/2001: Two male bodies were discovered near Lhokseumawe, Aceh province, Indonesia. The bodies were not identified. The motive behind the attack is unknown and no group has claimed responsibility for the attack.	0	1	1	1	Other Crime Type	0	1	0	9	Unknown					14	Private Citizens & Property	67	Unnamed Civilian/Unspecified	Civilians	Two unidentified male civilians	93	Indonesia																	Unknown
200102260007	2001	2	0	93	Indonesia	5	Southeast Asia	Near Alur Gading, Birem Bayeun in East Aceh	2/26/2001: Three bodies were discovered near Alur Gading, Aceh, Indonesia. The bodies belonged to a husband and wife couple, and a third person; they had been beaten and then killed. No group has claimed responsibility for the attack and the motive is unknown.	0	1	1	1	Other Crime Type	0	1	0	8	Unarmed Assault					14	Private Citizens & Property	67	Unnamed Civilian/Unspecified	Civilians	A husband and wife couple, and a third civilian	93	Indonesia																	Unknown
200102270001	2001	2	0	153	Pakistan	6	South Asia		02/27/2001: Five people in a crowded market were injured in a bomb blast in Lahore, Pakistan. No group claimed responsibility for the bombing.	1	1	1	0		0	1	0	3	Bombing/Explosion					14	Private Citizens & Property	74	Marketplace/Plaza/Square	Civilians	Civilians at a crowded market in Lahore	153	Pakistan																	Unknown
200102270002	2001	2	0	155	West Bank and Gaza Strip	10	Middle East & North Africa	Near Atarot and the Qalandia refugee camp, just north of Jerusalem	2/27/2001: Three suspected Palestinian gunmen opened fire on an Israeli van near Atarot, West Bank, West Bank and Gaza Strip. The van was transporting people from a nearby factory where they worked. One woman was shot in the chest and seriously wounded and two more people were wounded by flying glass. No group has claimed responsibility for the attack.	1	1	1	0		0	1	0	2	Armed Assault					14	Private Citizens & Property	71	Race/Ethnicity Identified	Civilians	Israeli civilians traveling in a van near Atarot	155	West Bank and Gaza Strip																	Palestinians
200102270003	2001	2	0	603	United Kingdom	8	Western Europe	County Antrim. A taxi depot on Crumlin Road in north Belfast	2/27/2001: A pipe bomb was thrown into a taxi depot in north Belfast, County Antrim, Northern Ireland. No one was injured in the attack; however, the depot was damaged. The business depot is owned by Jackie Mahood, a former member of the Progressive Unionist Party (PUP), who fell out of favor with the political party. Mahood claims that the attack was perpetrated by the Ulster Volunteer Force (UV…	1	1	1	0		0	1	0	3	Bombing/Explosion					14	Private Citizens & Property	84	Political Party Member/Rally	Civilian	Jackie Mahood, a former member of the Progressive Unionist Party (PUP)	233	Northern Ireland	1	Business			A taxi depot	A taxi depot in north Belfast	233	Northern Ireland									Ulster Volunteer Force (UVF)
200102270004	2001	2	0	97	Israel	10	Middle East & North Africa		2/28/2001: A bomb was discovered hidden in a bag at a popular restaurant in downtown Tel Aviv, Tel Aviv district, Israel. The police defused the bomb, which consisted of two kilograms of explosives stuffed into a metal tube. No group has claimed responsibility for the attack; however, authorities suspect that a Palestinian left the bag in the restaurant.	1	1	1	0		0	0	0	3	Bombing/Explosion					1	Business	2	Restaurant/Bar/Café	A restaurant	A popular restaurant in central Tel Aviv	97	Israel																	Palestinians
200102270005	2001	2	0	141	Nepal	6	South Asia		2/27/2001: Maoist guerrillas shot and killed Tikaraj Aran outside of his home in Purana Gaon, Ramechhap district, Janakpur Zone, Nepal. Aran was a Nepalese Congress Convention member who had been cooperating with the guerrillas' demands for money. The motive behind the incident is unknown.	1	1	1	1	Other Crime Type	0	1	0	1	Assassination					2	Government (General)	15	Politician or Political Party Movement/Meeting/Rally	Nepali Congress	Tikaraj Aran, a Nepalese Congress Convention member	141	Nepal																	Maoists
200102270006	2001	2	1	213	Uganda	11	Sub-Saharan Africa	Agweng trading centre, approximately 28 kilometers from Lira	2/27/2001: Approximately 30 members of the Lord's Resistance Army (LRA) attacked the Agweng trading centre near Lira city, Northern Uganda region, Uganda. The assailants looted several shops and physically assaulted two people. The LRA also abducted 40 people in the raid, likely for the purposes of recruitment.	1	1	1	0		0	1	0	6	Hostage Taking (Kidnapping)	8	Unarmed Assault			1	Business			Small businesses	13 different shops at the Agweng trading centre	213	Uganda	14	Private Citizens & Property	67	Unnamed Civilian/Unspecified	Civilians	Civilians in the vicinity of the Agweng trading centre	213	Uganda									Lord's Resistance Army (LRA)
200102280001	2001	2	0	98	Italy	8	Western Europe	Outside of the courthouse is Lanciano, near Chieti	2/28/2001: Police discovered a bag containing explosives outside of the court house in Lanciano, Chieti province, Italy. The bag contained two kilograms of what appeared to be TNT and a slow lit fuse. Authorities are uncertain whether the bag was intended as a warning, a hoax, or was a failed attack. A man was spotted leaving the bag but fled when police arrived. No group has claimed responsibili…	1	1	1	0		0	0	0	3	Bombing/Explosion					2	Government (General)	14	Judge/Attorney/Court	A court house	A court house in Lanciano	98	Italy	14	Private Citizens & Property	67	Unnamed Civilian/Unspecified	Civilians	Civilians in the vicinity of the court house in Lanciano	98	Italy									Unknown
200102280002	2001	2	0	97	Israel	10	Middle East & North Africa	Near the French Hill settlement area	2/28/2001: Unidentified gunmen shot at a vehicle bearing license plates that looked Israeli as it traveled on the outskirts of Jerusalem, Jerusalem district, Israel. The bullets shattered the glass, lacerating an 11-year-old Palestinian girl who was a passenger in the vehicle. Authorities believe that the gunmen were Palestinian and were intending to target Israeli vehicles. No group has claimed …	1	1	1	0		0	1	0	2	Armed Assault					14	Private Citizens & Property	73	Vehicles/Transportation	Civilians	Civilians driving in a car on the outskirts of Jerusalem	97	Israel																	Gunmen
200102280004	2001	2	0	6	Algeria	10	Middle East & North Africa	The victims' house at Bouharoun, approximately 70 kilometers west of Algiers	2/27/2001: Four suspected Muslim fundamentalists attacked the Khelil family in their house at Bouharoun, Tipaza province, Algeria. The assailants, clad in military uniforms, raided the house, shooting and beheading at least seven members of the family, including six children and their mother. One young boy escaped by hiding under the bed; the father also survived, although he was badly injured. T…	1	1	1	0		0	1	0	2	Armed Assault					14	Private Citizens & Property	68	Named Civilian	Civilians	The Khelil family living in Bouharoun	6	Algeria																	Muslim Fundamentalists
200103010001	2001	3	0	174	Senegal	11	Sub-Saharan Africa		03/01/2001: Seven civilians were killed in an attack by suspected members of the Movement of Casamance Democratic Forces (MFDC) in the southern Senegalese province of Casamance. No group claimed responsibility for the attack.	1	1	1	0		0	1	0	9	Unknown					14	Private Citizens & Property	67	Unnamed Civilian/Unspecified	Civilians	Civilians in Casamance Province	174	Senegal																	Movement of Democratic Forces of Casamance
200103010002	2001	3	0	213	Uganda	11	Sub-Saharan Africa	Between Aswar bridge and Cwero	03/01/2001: Seven people were shot and four injured in a Lord’s Resistance Army ambush of their truck between Aswa Bridge and Cwero in Gulu, northern Uganda.	1	1	1	0		0	1	0	2	Armed Assault					14	Private Citizens & Property	73	Vehicles/Transportation	Civilians	Civilians on a truck near the town of Gulu	213	Uganda																	Lord's Resistance Army (LRA)
200103010003	2001	3	0	202	Tajikistan	7	Central Asia		03/01/2001: Three people opened fire on the car of Kofarnihon’s administration chief, Ismaildzhon Gulov, seriously wounding his bodyguard. The attack took place in Kofarnihon, Tajikistan, and no group claimed responsibility	1	1	1	1	Other Crime Type	0	1	0	2	Armed Assault					2	Government (General)	18	Government Personnel (excluding police, military)	Administration Chief	Ismaildzhon Gulov, Kofarnihon's Administration Chief	202	Tajikistan																	Unknown
200103010004	2001	3	0	45	Colombia	3	South America	The Pasto airport in Narino province	3/1/2001: Two bombs exploded at the Pasto airport in Narino province, Colombia. The first explosion occurred at the end of the landing strip, leaving a deep crater in the runway. The second explosion occurred at the airport fire station; it demolished parts of the building and a vehicle. The airport closed following the explosion. There were no reports of casualties. No group claimed responsibili…	1	1	1	0		0	1	0	3	Bombing/Explosion					6	Airports & Aircraft	44	Airport	Colombia airport	The Pasto airport in Colombia	45	Colombia																	Unknown
200103020001	2001	3	0	167	Russia	9	Eastern Europe		03/02/2001: Six Russian federal servicemen were injured in a land mine explosion in the North Caucasus, Russia. After the land mine exploded, the servicemen were fired on by Chechen rebels. No group claimed responsibility for the attack.	1	1	1	1	Insurgency/Guerilla Action	0	1	0	3	Bombing/Explosion	2	Armed Assault			4	Military	29	Military Unit/Patrol/Convoy	Russian Servicemen	Russian Servicemen working on a mine clearning mission in the North Caucasus	167	Russia																	Chechen Rebels
200103020002	2001	3	0	160	Philippines	5	Southeast Asia		03/02/2001: Six Filipino Marines were wounded when about fifty Muslims separatist guerrillas belonging to the Moro Islamic Liberation Front (MILF) ambushed their convoy in Barira on the island of Mindanao, the Philippines. No group claimed responsibility for the attack.	1	1	1	0		0	1	0	3	Bombing/Explosion					4	Military	34	Military Personnel (soldiers, troops, officers, forces)	Phillipine Marines	Marines in Barira	160	Philippines																	Moro Islamic Liberation Front (MILF)
200103020003	2001	3	0	92	India	6	South Asia		03/02/2001: Militants ambushed a joint police party of Jammu and Kashmir Police and Indian Reserve Police killing 16 and injuring nine with hand grenades and rockets at Manjapu, India. No group claimed responsibility for the attack.	1	1	1	0		0	1	0	3	Bombing/Explosion					3	Police	25	Police Security Forces/Officers	Indian Police	Jammu and Kashmir Police and Indian Reserve Police	92	India																	Unknown
200103020004	2001	3	0	97	Israel	10	Middle East & North Africa		03/02/2001: A suspected HAMAS activist set off an explosion inside a packed minibus at a roadblock in northern Israel near the town of Umm al-Fahm, injuring himself, killing one and injuring nine others, including both Palestinians and Israelis. The man was arrested by Israeli police.	1	1	1	0		0	1	1	3	Bombing/Explosion					19	Transportation	99	Bus (excluding tourists)	Civilians	Civilians riding on a bus near the town of Umm al-Fahm	97	Israel																	Hamas (Islamic Resistance Movement)
200103020005	2001	3	0	153	Pakistan	6	South Asia		03/02/2001: Sunni Muslims belonging to the group Sipah-e-Sahaba burned cars and buses to protest the execution of Haq Nawaz, a religious extremist, in Karachi, Pakistan.	1	1	1	0		0	1	0	7	Facility/Infrastructure Attack					14	Private Citizens & Property	73	Vehicles/Transportation		Cars and buses in Karachi	153	Pakistan																	Sipah-e-Sahaba/Pakistan (SSP)
200103020006	2001	3	0	217	United States	1	North America		03/02/2001: The Animal Liberation Front (ALF) claimed responsibility for placing two Molotov Cocktails under a delivery truck that belonged to Shaller & Weber, a meatpacking plant in Astoria, New York U.S.A. One of the devices fizzled while the other failed to ignite at all. Damages caused only totaled about $135. The group claims that the attack was carried out in support of Long Island animal a…	1	1	1	0		0	0	0	3	Bombing/Explosion					1	Business	5	Industrial/Textiles/Factory	Shaller & Weber Meatpackers	Delivery Trucks belonging to Shaller & Weber Meatpackers in Astoria, New York	217	United States																	Animal Liberation Front (ALF)
200103020009	2001	3	0	6	Algeria	10	Middle East & North Africa	El Azouania, approximately 10 kilometers from Tagdemt, near Mechraa-Sfa	3/2/2001: Six unidentified assailants attacked a group of four shepherds at El Azouania, Tiaret province, Algeria. Three of the shepherds managed to escape, but the fourth one was shot and killed. No group claimed responsibility for the attack; however, it is believed that the assailants continued on and attacked a second group of shepherds.	0	1	1	1	Other Crime Type	1	1	0	2	Armed Assault					14	Private Citizens & Property	72	Farmer	Civilians	A group of shepherds at El Azouania	6	Algeria																	Unknown
200103020010	2001	3	0	45	Colombia	3	South America	The center of Socorro town, 270 kilometers northeast of Bogota	3/20/2001: Gonzalo Rodriguez Bautista was shot and killed by at least one gunman in Socorro, Santander province, Colombia. Bautista is the brother of Nicolas Rodriguez, the leader of the National Liberation Army of Colombia (ELN); other than through his brother, Bautista has no connections with guerrilla groups or activities. The assailant fled following the shooting; however, one man named Rober…	1	1	1	1	Other Crime Type	0	1	0	1	Assassination					14	Private Citizens & Property	77	Laborer (General)/Occupation Identified	Civilian	Gonzalo Rodriguez Bautista, the brother of the leader of the National Liberation Army of Colombia (ELN)	45	Colombia																	Gunmen
200103020011	2001	3	0	6	Algeria	10	Middle East & North Africa	Essedra, near Mechraa-Sfa	3/2/2001: Six unidentified assailants attacked a group of five shepherds at Essedra, near Mechraa-Sfa, Tiaret province, Algeria. Two of the shepherds managed to escape, but the remaining three were killed; the assailants slit their throats, decapitated them, and took their clothes. No group claimed responsibility for the attack; however, it is believed that the assailants had attacked another gro…	0	1	1	1	Other Crime Type	1	1	0	2	Armed Assault					14	Private Citizens & Property	72	Farmer	Civilians	A group of shepherds at Essedra	6	Algeria																	Unknown
200103030001	2001	3	0	185	Spain	8	Western Europe		03/03/2001: Molotov cocktails exploded against a wall of the offices of the daily newspaper, El Correo Espanol-El Pueblo Vasco, in Bilbao, Spain. Although several fires started as a result of the attack, no one was hurt. No group claimed responsibility for the attack.	1	1	1	0		0	1	0	3	Bombing/Explosion					10	Journalists & Media	53	Newspaper Journalist/Staff/Facility	El Correo Espanol - El Pueblo Vasco	El Correo Espangol - El Pueblo Vasco in Bilbao	185	Spain																	Unknown
200103030002	2001	3	0	45	Colombia	3	South America		03/03/2001: Members of the 37th Front of The Fuerzas Armadas Revolucionarias de Colombia (FARC) killed two policemen and injured two more during an attack on telecommunications towers in the town of San Nepomuceno in Northern Colombia. A civilian woman was killed in the attack as well. The attack targeted a police garrison that was guarding the towers. The perpetrators did not damage the towers d…	1	1	1	0		0	1	0	7	Facility/Infrastructure Attack	2	Armed Assault			3	Police	25	Police Security Forces/Officers	Colombian Police	Police garrison guarding telecommunication towers in San Nepomuceno	45	Colombia																	Revolutionary Armed Forces of Colombia (FARC)
200103030003	2001	3	0	92	India	6	South Asia	This incident occurred on a road outside of Bampu	03/03/2001: 13 people, including 11 Central Reserve Police Force (CRPF) personnel, were killed in an ambush by members of the National Liberation Front of Tripura (NLFT) near the town of Bampu, India as they were returning from a patrol. The rebels used both a land mines and guns in the attack. No group claimed responsibility for the attack.	1	1	1	0		0	1	0	2	Armed Assault	3	Bombing/Explosion			4	Military	39	Paramilitary	Indian Central Reserve Police Force	Central Reserve Police Force personnel near the town of Bampu	92	India																	National Liberation Front of Tripura (NLFT)
200103030004	2001	3	0	167	Russia	9	Eastern Europe	A market in the Staropromyslovsky district in Grozny	3/3/2001: A bomb exploded in a market in Grozny, Chechnya, Russia, killing three police officers and one civilian woman. The police had noticed a suspicious package and began evacuating the area; however, one woman unknowingly approached the package. Three officers attempted to pull her back, but the device exploded before they could move her to safety. No group has claimed responsibility for the…	1	1	1	0		0	1	0	3	Bombing/Explosion					14	Private Citizens & Property	74	Marketplace/Plaza/Square	Civilians	Civilians at the market in Grozny	167	Russia	3	Police	25	Police Security Forces/Officers	Chechen police	Police officers in the vicinity of the market in Grozny	167	Russia									Unknown
200103030005	2001	3	0	205	Thailand	5	Southeast Asia	Bangkok domestic airport	3/3/2001: A Thai International Airways Company passenger plane erupted in flames at Bangkok domestic airport in Bangkok, Thailand. The passengers had not yet boarded when the eruption occurred; however, one flight steward was killed and seven others were injured. There were several VIPs scheduled to be on board, including Thai Prime Minister Thaksin Shinawatra; sources speculate that he was the i…	1	1	1	0		0	1	0	3	Bombing/Explosion					6	Airports & Aircraft	42	Aircraft (not at an airport)	Thai airline	A Thai International Airways Company passenger plane bound for Chiang Mai	205	Thailand	2	Government (General)	17	Head of State	Thai government	Prime Minister Thaksin Shinawatra	205	Thailand	14	Private Citizens & Property	67	Unnamed Civilian/Unspecified	Civilians	Civilians on board a passenger plane bound for Chiang Mai	205	Thailand	Unknown
200103030006	2001	3	1	45	Colombia	3	South America		3/3/2001: Members of the Revolutionary Armed Forces of Colombia (FARC) and National Liberation Army of Colombia (ELN) kidnapped ten people in Colombia. Among the ten captives were a motorcycle racing champion and two police bodyguards. Four of the hostages were later released. The motive behind the abduction is unknown.	1	1	1	0		0	1	0	6	Hostage Taking (Kidnapping)					14	Private Citizens & Property	68	Named Civilian	Civilians	Civilians, including a famous motorcycle racing champion	45	Colombia	3	Police	25	Police Security Forces/Officers	Colombian police	Police officers guarding a motorcycle racing champion	45	Colombia									National Liberation Army of Colombia (ELN)
200103030007	2001	3	0	155	West Bank and Gaza Strip	10	Middle East & North Africa	A bus traveling on Highwya 90 north of Jericho, near Ouja	3/3/2001: An incendiary device was thrown at a bus transporting Israeli passengers near Jericho, West Bank, West Bank and Gaza Strip. Five passengers were wounded in the attack. No group has claimed responsibility for the attack.	1	1	1	0		0	1	0	2	Armed Assault					14	Private Citizens & Property	71	Race/Ethnicity Identified	Civilians	Israeli civilians traveling on a bus near Jericho	155	West Bank and Gaza Strip																	Unknown
200103030008	2001	3	0	92	India	6	South Asia	Dangerpora village, Baramulla	3/1/2001: Militants shot and killed Ghulam Mohammad Bhat, a National Conference activist, in Dangerpora, Baramulla, Jammu and Kashmir, India. Specific motive is unknown.	1	1	1	0		0	1	0	2	Armed Assault					2	Government (General)	15	Politician or Political Party Movement/Meeting/Rally	National Conference	Ghulam Mohammad Bhat, a National Conference activist	92	India																	Militants
200103030009	2001	3	0	186	Sri Lanka	6	South Asia	in the Welioya area, nearly 220 kilometers (135 miles) northeast of Colombo	03/03/2001: Rebels of the Liberation Tigers of Tamil Eelam (LTTE) killed four civilian farmers in the Welioya area of Sri Lanka. The farmers were apparently "returning home after guarding their agricultural land overnight from an attack from wild elephants." The motive and other specific details regarding the incident are unknown.	1	1	1	0		0	1	0	9	Unknown					14	Private Citizens & Property	72	Farmer	Sri Lankan civilian farmers	civilian farmers in the Welioya area	186	Sri Lanka																	Liberation Tigers of Tamil Eelam (LTTE)
200103040001	2001	3	0	97	Israel	10	Middle East & North Africa		03/04/2001: An explosion killed two people and wounded more than 23 others in the city of Netanya, Israel. The bomb detonated on a public sidewalk in an open-air marketplace. No group claimed responsibility, but Israeli authorities believed HAMAS was responsible for the attack.	1	1	1	0		0	1	0	3	Bombing/Explosion					14	Private Citizens & Property	74	Marketplace/Plaza/Square	Civilians	Civilians at a market in Netanya	97	Israel																	Hamas (Islamic Resistance Movement)
200103040002	2001	3	0	153	Pakistan	6	South Asia		03/04/2001: Unknown gunmen killed 10 minority Shi i Muslims and two policemen in attacks in Sheikhupura, Pakistan. The gunmen fired on their victims from motorcycles in three coordinated incidents. No one claimed responsibility for the attacks, but Pakistani authorities suspected that members of Sipah-e-Sahaba were behind the attacks.	1	1	1	0		0	1	0	2	Armed Assault					14	Private Citizens & Property	69	Religion Identified	Civilians	Shi I muslims in Sheikhupura	153	Pakistan	3	Police	25	Police Security Forces/Officers	Pakistan Police Forces	Policemen in Sheikhupura	153	Pakistan									Sipah-e-Sahaba/Pakistan (SSP)
200103040003	2001	3	0	97	Israel	10	Middle East & North Africa		03/04/2001: A Palestinian suicide bomber killed three civilians along with himself in Netanya, Israel. Israelis clamored for revenge, attacking Palestinian laborers nearby and leaving one in critical condition. No group claimed responsibility for the suicide bombing, but groups of Palestinian civilians began to chant in support of the attack in the streets.	1	1	1	0		0	1	1	3	Bombing/Explosion					14	Private Citizens & Property	67	Unnamed Civilian/Unspecified	Civilians	Civilians in Netanya	97	Israel																	Palestinian Extremists
200103040004	2001	3	0	603	United Kingdom	8	Western Europe	Greater London (Region)	03/04/2001: Real Irish Republican Army (RIRA)members set off a car bomb in front of BBC television studios in London, England. No casualties resulted from the explosion because police had evacuated the area after having received a telephone warning.	1	1	1	0		0	1	0	3	Bombing/Explosion					10	Journalists & Media	53	Newspaper Journalist/Staff/Facility	British Broadcasting Corporation	British Broadcasting Corporation television studios in London	216	Great Britain																	Real Irish Republican Army (RIRA)
200103040006	2001	3	0	231	Zimbabwe	11	Sub-Saharan Africa	A farm in Nyamandlovu, approximately 70 kilometers from Bulawayo	3/3/2001: Three suspected members of the Liberation War Veterans Association shot and killed Gloria Olds at her farm in Nyamandlovu, Matabeleland North, Zimbabwe. Olds was the mother of an opposition activist that had been killed the previous year. She was the eighth white farmer to be killed since veterans and militants began seizing farms in the area.	1	1	1	1	Other Crime Type	0	1	0	2	Armed Assault					14	Private Citizens & Property	83	Protester	Civilian	Gloria Olds, the mother of a prominent opposition activist that had been killed the previous year	231	Zimbabwe																	Liberation War Veterans Association
200103040007	2001	3	0	45	Colombia	3	South America	On Venezuela de Cartagena Avenue	3/4/2001: A bomb exploded outside of a bank in Cartagena, Bolivar province, Colombia. The device was remote-controlled and was activated by two men driving in a vehicle in the vicinity of the bank. No one was injured in the incident; however, the bank was damaged. No group has claimed responsibility and the motive is unknown.	1	1	1	0		0	1	0	3	Bombing/Explosion					1	Business	3	Bank/Commerce	Colombian bank	A state-owned bank in Cartagena	45	Colombia																	Unknown
200103040008	2001	3	0	6	Algeria	10	Middle East & North Africa	A café on National Road 44 in Djenane El Aneb, 12 kilometers from Skikda	3/4/2001: Approximately 40 members of the Armed Islamic Group (GIA) attacked a café in Djenane El Aneb, Skikda province, Algeria. The assailants demanded that everyone in the café reveal their identity; they proceeded to slit the throats of six people with military backgrounds. Others in the cafe were physically assaulted. Before leaving, the attackers identified themselves as GIA and stated that…	1	1	1	0		0	1	0	2	Armed Assault					4	Military	34	Military Personnel (soldiers, troops, officers, forces)	Algerian military	People with military background who were in a café in Djenane el Anab	6	Algeria	14	Private Citizens & Property	67	Unnamed Civilian/Unspecified	Civilians	Civilians in a café in Djenane el Anab	6	Algeria									Armed Islamic Group (GIA)
200103050001	2001	3	0	6	Algeria	10	Middle East & North Africa		03/05/2001: An unknown group attacked the Boumchida family house in Kolea, Algeria. The attackers shot Mr. Boumchida, who had served as the vice president of the Democratic National Rally at Kolea’s Municipal People’s Assembly. His wife was also murdered in the assault. No group claimed responsibility for the attack.	1	1	1	1	Other Crime Type	0	1	0	1	Assassination					14	Private Citizens & Property	68	Named Civilian	Civilians	Boumchida family, including the Mr.Boumchida who was the former vice president of the Democratic National Rally at Kolea's Municipal People's Assembly.	6	Algeria																	Unknown
200103050002	2001	3	0	185	Spain	8	Western Europe		03/05/2001: Unknown attackers set fire to a BBVA bank dispenser in Vitoria, Spain. No group claimed responsibility for the attack.	1	1	1	1	Other Crime Type	0	1	0	7	Facility/Infrastructure Attack					1	Business	3	Bank/Commerce	BBVA Bank	BBVA cash dispenser in Vitoria	185	Spain																	Unknown
200103050003	2001	3	0	160	Philippines	5	Southeast Asia		03/05/2001: Nine people were injured when an unidentified man exploded a grenade in a street in Kabacan town, North Cotabato Province, the Philippines. No group claimed responsibility for the attack.	1	1	1	0		0	1	0	3	Bombing/Explosion					14	Private Citizens & Property	67	Unnamed Civilian/Unspecified	Civilians	Civilians in Kabacan	160	Philippines																	Unknown
200103050004	2001	3	0	92	India	6	South Asia		03/05/2001: Four attackers stormed an army camp at Surankot in the Poonch District of India’s Jammu and Kashmir state, killing two soldiers and injuring six others. No group claimed responsibility for the attack.	1	1	1	1	Insurgency/Guerilla Action	0	1	0	2	Armed Assault					4	Military	27	Military Barracks/Base/Headquarters/Checkpost	Indian Military Forces	Soldiers in an army camp at Surankot	92	India																	Unknown
200103060001	2001	3	0	92	India	6	South Asia	Fulkumari village in Assam, Kokrajhar district, under Satkakar police station	03/06/2001: Five Bodo individuals were shot and killed when their truck was ambushed at Fukkumari village, in Assam, India. Although no group claimed responsibility, sources suggest that a group of at least 10 adivasi militants carried out the attack. Authorities were investigating the incident.	1	1	1	0		0	1	0	2	Armed Assault					14	Private Citizens & Property	68	Named Civilian	Bodo individuals	Ishan Mushary; Susanta Mushary; Nepal Basumatri; Ranjit Mushary; Sachin Rava	92	India																	Militants
200103070001	2001	3	0	235	Yugoslavia	9	Eastern Europe	This incident occurred on a road near the village of Borovica	03/05/2001: Two members of the Serbian Interior Ministry were killed when a police vehicle ran over a land mine placed This incident occurred on a road near the village of Borovica. Two other people riding in the vehicle were injured in the explosion as well. No group claimed responsibility for the attack.	1	1	1	0		0	1	0	3	Bombing/Explosion					3	Police	25	Police Security Forces/Officers	Federal Republic of Yugoslavia (FRY) Police	Policemen near Borovica	175	Serbia-Montenegro	2	Government (General)	21	Government Building/Facility/Office	Federal Republic of Yugoslavia (FRY) Interior Ministry	Two members of the Serbian Interior Ministry near Borovica	175	Serbia-Montenegro									Unknown
200103070002	2001	3	0	167	Russia	9	Eastern Europe		03/07/2001: A bus with local residents hit an explosive device near the bridge across the Sunzha River in the Leninsky District of Grozny, Russia. The explosion injured seven people. Although Chechen Rebels were suspected to have planted the device, no group claimed responsibility for the attack.	1	1	1	0		0	1	0	3	Bombing/Explosion					19	Transportation	99	Bus (excluding tourists)	Civilians	Local residents traveling in a bus across the Sunzha Riverin Grozny	167	Russia	19	Transportation	99	Bus (excluding tourists)	Russian Busing System	A bus in Grozny	167	Russia									Chechen Rebels	Commander Rustam Surguev
200103070003	2001	3	0	97	Israel	10	Middle East & North Africa	An industrial zone located south of Jerusalem	03/07/2001: A small bomb exploded inside a garbage truck in an industrial zone south of Jerusalem, Israel. The blast did not result in any casualties. No group claimed responsibility for the attack and Jerusalem’s Police Chief, Mickey Levy, believed the bomb could have been a criminal attack instead of a terrorist incident.	1	1	1	1	Other Crime Type	0	1	0	3	Bombing/Explosion					2	Government (General)	21	Government Building/Facility/Office	Jerusalem Garbage Collection Services	A garbage truck near Jerusalem	97	Israel																	Unknown
200103070005	2001	3	0	69	France	8	Western Europe	Residence on the outskirts of Grenoble	3/07/2001: The manager of the Titanite Explosifs store and eight of his family members were taken hostage around 7pm at their home outside of Grenoble, France, by suspected Basque Fatherland and Freedom (ETA) militants. The militants then proceeded to use the manager's access to raid the company's store and steal 1.6 tons of dynamite, detonating cable to the length of 10km, and 20,000 detonators.…	1	1	1	0		0	1	0	6	Hostage Taking (Kidnapping)					14	Private Citizens & Property	77	Laborer (General)/Occupation Identified	Private citizens	The manager of the Titanite Explosifs store and his family	69	France	1	Business	7	Retail/Grocery/Bakery	Titanite Explosifs	Titanite Explosifs store on the outskirts of Grenoble	69	France									Basque Fatherland and Freedom (ETA)
200103080001	2001	3	0	78	Greece	8	Western Europe		03/08/2001: Unknown attackers Explosives used improvised explosive devices in three coordinated attacks in the city of Thessaloniki, Greece within one hour of each other. The group first targeted the offices of the television station Star at 110 Mitropoleos Street. A man set fire to bottles containing an unknown gas outside the station’s main entrance. No casualties resulted from attack. The grou…	1	1	1	0		1	1	0	3	Bombing/Explosion					10	Journalists & Media	55	Television Journalist/Staff/Facility	Star Television Company	The offices of Star Television located in Thessaloniki	78	Greece																	Unknown
200103080002	2001	3	0	78	Greece	8	Western Europe		03/08/2001: Unknown attackers Explosives used improvised explosive devices in three coordinated attacks in the city of Thessaloniki, Greece within one hour of each other. The second attack occurred when an explosive was planted in a building on the corner of Egnatia and Ayias Sofias streets, targeting the Ministry of Health and Welfare. The building sustained minor damage, but there were no casua…	1	1	1	0		1	1	0	3	Bombing/Explosion					2	Government (General)	18	Government Personnel (excluding police, military)	Ministry of Health and Welfare	Ministry of Health and Welfare building on the corner of Egnatia and Ayias Sofias streets in Thessaloniki	78	Greece																	Unknown
200103080005	2001	3	0	78	Greece	8	Western Europe		03/08/2001: Unknown attackers Explosives used improvised explosive devices in three coordinated attacks in the city of Thessaloniki, Greece within one hour of each other. The third explosive went off at the branch of the National Bank of Greece located on 104 Papanastasiou Street. There was minor damage but no one was injured in the incident. The group left a note stating that the attacks were me…	1	1	1	0		1	1	0	3	Bombing/Explosion					1	Business	3	Bank/Commerce	The National Bank of Greece	National Bank of Greece on 104 Papanastasiou Street in Thessaloniki	78	Greece																	Unknown
200103080007	2001	3	0	195	Sudan	11	Sub-Saharan Africa	The incident occurred 90 miles East of Malakal in the village Kiechkuon.	03/08/2001: Four aid workers were kidnapped and two people, a woman and a twelve year old girl, were killed when gunmen attacked the Adventist Development and Relief Agency compound in the early morning outside of Kiechkuon village in Sudan. Although no group claimed responsiblity, it was thought that the gunmen were associated with the Sudan Liberation Movement. The government was negotiating fo…	1	1	1	0		0	1	0	2	Armed Assault	6	Hostage Taking (Kidnapping)			12	NGO	62	International NGO	Adventist Development and Relief Agency	Two Kenyan and four sudanese employees of the Adventist Development and Relief Agency	195	Sudan																	Sudan Liberation Movement
200103090001	2001	3	0	603	United Kingdom	8	Western Europe	Belfast (Capital City)	03/09/2001: A man received gunshot wounds to both of his feet in the Ballymurphy area of west Belfast, Northern Ireland. No group claimed responsibility for the shooting.	1	1	1	1	Other Crime Type	1	1	0	2	Armed Assault					14	Private Citizens & Property	67	Unnamed Civilian/Unspecified	Civilians	A man in the Ballymurphy area of Belfast	233	Northern Ireland																	Unknown
200103090002	2001	3	1	8	Angola	11	Sub-Saharan Africa		03/09/2001: Five Portuguese nationals working for a Portuguese construction company and their Angolan driver were kidnapped in Cabinda, Angola. No group claimed responsibility for the kidnapping and the outcome has remained unknown but local authorities suspected that separatist rebels were behind the incident.	1	1	1	0		0	1	0	6	Hostage Taking (Kidnapping)					1	Business	12	Construction	Civilians	Portuguese nationals working for a Portuguese owned construction company in Cabinda	162	Portugal	1	Business	12	Construction	Portuguese Construction Company	5 men working for a Portuguese business in Cabinda	162	Portugal									Separatists
200103090003	2001	3	0	185	Spain	8	Western Europe		03/09/2001: 15 attackers suspected of belonging to the Basque Separatist youth organization Haika set fire to a bus belonging to the San Sebastian municipal company in San Sebastian, Spain. The perpetrators set the bus on fire after stoning the vehicle. The bus driver put the fire out quickly. Although the bus sustained some damage, no one was hurt in the attack.	1	1	1	0		0	1	0	2	Armed Assault	7	Facility/Infrastructure Attack			2	Government (General)	15	Politician or Political Party Movement/Meeting/Rally	San Sebastian Municipal Company	San Sebastian Municipal Company bus in San Sebastian	185	Spain																	Haika
200103090004	2001	3	0	185	Spain	8	Western Europe		03/09/2001: Unknown attackers threw Molotov cocktails at an Ertzaintza, autonomous Basque police, station in the town of Rentaria, Spain. No casualties resulted from the attack. No group claimed responsibility for the attack.	1	1	1	0		0	1	0	7	Facility/Infrastructure Attack					3	Police	22	Police Building (headquarters, station, school)	Spanish Police	Ertzaintza police station in Renteria	185	Spain																	Unknown
200103090005	2001	3	0	603	United Kingdom	8	Western Europe	Antrim (County)	03/09/2001: A Catholic-owned pub in Cloughmills, Northern Ireland had a window broken and a bomb thrown at it. The bomb appeared to be an incendiary device that was composed of gasoline. No one was injured, but the pub did sustain minor damage. Although no group claimed responsibility for the attack, local authorities believed that Loyalists were responsible for the incident.	1	1	1	0		1	1	0	3	Bombing/Explosion					1	Business	2	Restaurant/Bar/Café		A pub in the town of Cloughmills	233	Northern Ireland																	Loyalists
200103090006	2001	3	0	603	United Kingdom	8	Western Europe	Antrim (County)	03/09/2001: A Catholic-owned shop in Cloughmills, Northern Ireland had gasoline bomb thrown at it. The shop sustained minor damage, but no one was injured during the attack. Local authorities believed that the perpetrators belonged to a Loyalist group. No group claimed responsibility for the attack.	1	1	1	0		1	1	0	3	Bombing/Explosion					1	Business	7	Retail/Grocery/Bakery		A shop in the town of Cloughmills	233	Northern Ireland																	Loyalists
200103090007	2001	3	0	185	Spain	8	Western Europe		03/09/2001: Suspected Basque militants killed a police officer and injured another using a car bomb in Hernani, a city near San Sebastian, Spain. Three people were arrested in conjunction with the attack. No group claimed responsibility for the incident.	1	1	1	0		0	1	0	3	Bombing/Explosion					3	Police	25	Police Security Forces/Officers	Spanish Police	Policemen in the town of Hernani	185	Spain																	Unknown
200103090008	2001	3	0	155	West Bank and Gaza Strip	10	Middle East & North Africa		03/09/2001: A suspected Palestinian sniper opened fire on the Israeli Defense Minister, Binyamin Ben-Eliezer, in the Gaza Strip. The defense minister was not injured despite being shot at twice. No group claimed responsibility for the attempted assassination.	1	1	1	0		0	0	0	1	Assassination					2	Government (General)	18	Government Personnel (excluding police, military)	Israel Defense Ministry	Binyamin Ben-Eliezer, Israeli Defense Minister	97	Israel																	Palestinian Extremists
200103090009	2001	3	0	235	Yugoslavia	9	Eastern Europe		03/09/2001: Suspected Albanian rebels attacked Serbian police in the town of Lucane in southern Serbia and Montenegro. The attack did not lead to any casualties. No group claimed responsibility for the incident.	1	1	1	0		0	0	0	2	Armed Assault					3	Police	25	Police Security Forces/Officers	Federal Republic of Yugoslavia (FRY) Police	Police in Lucane	175	Serbia-Montenegro																	Unknown
200103090010	2001	3	0	603	United Kingdom	8	Western Europe	Belfast (Capital City)	03/09/2001: Unknown perpetrators attacked a man in Belfast injuring both his legs. The attack may have been related to another incident on the same day in Belfast where a man had both of his feet injured in an assault. No group claimed responsibility for the attack.	1	1	1	1	Other Crime Type	1	1	0	2	Armed Assault					14	Private Citizens & Property	67	Unnamed Civilian/Unspecified	Civilians	A man in northern Belfast	233	Northern Ireland																	Unknown
200103090011	2001	2	1	603	United Kingdom	8	Western Europe	Northern. Bell's Row, in Armagh county's Lurgan, on the railway line between Lurgan and Antrim county's Lisburn	03/09/2001: A 46-pound homemade bomb in a steel drum in Lurgan, County Armagh, Ireland, was found and defused after a twelve-day search initiated after a signal operator received warnings. Although no group claimed responsibility for planting the bomb, sources claimed dissident republicans were behind the incident.	1	1	1	0		0	0	0	3	Bombing/Explosion					19	Transportation	100	Train/Train Tracks/Trolley	Northern Ireland railway line	Northern Ireland signal operator and the railway line	96	Ireland																	Dissident Republicans
200103090012	2001	3	0	185	Spain	8	Western Europe	In Hernani, in the province of Gipuzkoa	03/09/2001: Suspected members of the Basque Fatherland and Freedom (ETA) group detonated a remote-controlled car bomb early in the morning in Hernani, Gipuzkoa, Spain, killing one police officer and wounding another. Two suspected ETA members were arrested after the attack.	1	1	1	0		0	1	0	3	Bombing/Explosion					3	Police	25	Police Security Forces/Officers	Basque regional police officers	Inaki Totorika Vega and his partner	185	Spain																	Basque Fatherland and Freedom (ETA)
200103090013	2001	3	0	87	Haiti	2	Central America & Caribbean	A residence in Port-au-Prince	03/09/2001: Two homemade bombs containing gas and a rag fuse were thrown onto the yard of the residence of Daniel Whitman, an official working at the United States embassy, in Port-au-Prince, Ouest department, Haiti. The bombs failed to ignite so no one was injured and no property damage was done. No group claimed responsibility for the attack but authorities held several suspects for questioning.	1	1	1	0		0	0	0	2	Armed Assault					7	Government (Diplomatic)	45	Diplomatic Personnel (outside of embassy, consulate)	United States embassy official	Daniel Whitman	217	United States																	Unknown
200103090014	2001	3	0	6	Algeria	10	Middle East & North Africa	Between the forests of Fil-fila and Azzaba	3/9/2001: Suspected members of the Armed Islamic Group (GIA) provoked Algerian soldiers at their barracks in Fil-fila to chase them towards Oued Soudane, Algeria. The assailants led the soldiers to the spot of a homemade bomb. When the bomb detonated, two soldiers were killed and five others were wounded.	1	1	0	1	Insurgency/Guerilla Action	0	1	0	3	Bombing/Explosion					4	Military	34	Military Personnel (soldiers, troops, officers, forces)	Algerian soldiers	Algerian soldiers in Skikda	6	Algeria																	Armed Islamic Group (GIA)
200103100001	2001	3	0	167	Russia	9	Eastern Europe		03/10/2001: Two Chechen women were seriously injured by an explosion in a café in the district center of the Kurchaloy a town in Chechnya. Authorities believed that Chechen rebels perpetrated the attack because of the café’s staff decision to serve Russian federal servicemen. No group claimed responsibility for the attack.	1	1	1	0		0	1	0	3	Bombing/Explosion					1	Business	2	Restaurant/Bar/Café		A café in the town of Kurchaloy	167	Russia	14	Private Citizens & Property	71	Race/Ethnicity Identified	Civilians	Two Chechen women in a café in Kurchaloy	167	Russia									Chechen Rebels
200103100002	2001	3	0	6	Algeria	10	Middle East & North Africa		03/10/2001: 15 perpetrators fired guns at a family riding in a van in Allouane, Algeria. One person was killed and three others were wounded in the shooting. No group claimed responsibility for the attack.	1	1	1	1	Other Crime Type	0	1	0	2	Armed Assault					14	Private Citizens & Property	67	Unnamed Civilian/Unspecified	Civilians	A family riding in a van in the town of Allouane	6	Algeria																	Unknown
200103100003	2001	3	0	223	Vietnam	5	Southeast Asia		03/10/2001: Unknown assailants attacked the Cung Kiem Elementary-Junior Secondary School with cyanide in Dak Lak Province in Vietnam to protest the political and social situation in Vietnam. No injuries were reported in the incident.	1	1	1	0		0	0	0	8	Unarmed Assault					8	Educational Institution	49	School/University/Educational Building	Cung Kiem Elementary-Junior Secondary School	Students and staff at Cung Kiem Elementary-Junior Secondary School in Dak Lak Province in Vietnam.	223	Vietnam																	Unknown
200103100004	2001	3	0	64	Estonia	9	Eastern Europe	In the car outside of his suburban home in the Parita-Merivalja district	03/10/2001: The head executive of a Russian newspaper, Vitali Haitov, was shot and killed outside of his home in Tallinn, Parita-Merivalja district, Estonia around 3:30pm. The shooter was not identified and no group claimed responsibility.	1	1	1	1	Other Crime Type	0	1	0	1	Assassination					10	Journalists & Media	53	Newspaper Journalist/Staff/Facility	Vitali Haitov	Vitali Haitov, owner of the Estoniya daily newspaper and publisher of the Vesti Nedelya Plus weekly newspaper	64	Estonia																	Unknown
200103100008	2001	3	0	6	Algeria	10	Middle East & North Africa	Ain Berda village, to the east of Algiers by about 320 miles	3/10/2001: Ten suspected members of the Armed Islamic Group (GIA) attacked and killed five male farmers in Ain Berda village, Guelma region, Algeria. No group claimed responsibility for the incident.	1	1	1	0		0	1	0	2	Armed Assault					14	Private Citizens & Property	72	Farmer	Citizens of Ain Berda village	Five male shepherds and farmers in the village	6	Algeria																	Armed Islamic Group (GIA)
200103110001	2001	3	0	185	Spain	8	Western Europe		03/11/2001: Unknown perpetrators planted an explosive device next to the front door of the Banco Bilbao Vizcaya Argentaria offices in Barcelona. The explosion damaged the door leading to the cash dispenser, but no one was injured in the attack. No group claimed responsibility for the attack.	1	1	1	1	Other Crime Type	0	1	0	3	Bombing/Explosion					1	Business	3	Bank/Commerce	Banco Bilbao Vizcaya Argentaria	Banco Bilbao Viczaya Argentaria offices in Barcelona	185	Spain																	Unknown
200103110002	2001	3	0	185	Spain	8	Western Europe		03/11/2001: Unknown attackers planted an explosive device at the home of a member of the Basque autonomous police force in Azpeitia, Spain. The resulting explosion caused extensive damage to the house, but did not result in any casualties. No group claimed responsibility for the attack.	1	1	1	0		0	1	0	3	Bombing/Explosion					3	Police	25	Police Security Forces/Officers	Spanish Police	A policeman's home in Azpeitia	185	Spain																	Unknown
200103110003	2001	3	0	160	Philippines	5	Southeast Asia		03/11/2001: At least one soldier was killed in a clash with suspected Moro Islamic Liberation Front (MILF) rebels in the village of Buldon, the Phillipines, when the rebels attacked soldiers on patrol. No group claimed responsibility for the attack.	1	1	1	0		0	1	0	2	Armed Assault					4	Military	29	Military Unit/Patrol/Convoy	Philippines Armed Forces	Soldiers on patrol in the village of Buldon	160	Philippines																	Moro Islamic Liberation Front (MILF)
200103110004	2001	3	0	167	Russia	9	Eastern Europe	South of Serzhen-Yurt village on a road in Vedeno gorge between Gudermes and Vedeno	3/11/2001: A bomb placed in the car of the Vedeno District Deputy, Raybek Tevsiyev, exploded around 12pm as the vehicle traveled with an armed escort vehicle near the village of Serzhen-Yurt in Vedeno District, Russia. Tevsiyev and an officer in the escort escaped with minor injuries, but serious damage was done to the vehicles. No group claimed responsibility for the incident.	1	1	1	0		0	1	0	3	Bombing/Explosion					2	Government (General)	18	Government Personnel (excluding police, military)	Vedeno District's pro-federal chief deputy	Raybek Tevsiyev	167	Russia	3	Police	25	Police Security Forces/Officers	An officer with the Vedeno commandant	An officer	167	Russia									Unknown
200103110005	2001	3	0	603	United Kingdom	8	Western Europe	Ulster. In the area of Ballykeel, in County Antrim	3/10/2001: A family of four were uninjured when a petrol bomb landed in their home's living room at 3:30am around Ballykeel in Ballymena, Ulster province, Northern Ireland. No group claimed responsibility for the incident.	1	1	1	0		0	1	0	2	Armed Assault					14	Private Citizens & Property	67	Unnamed Civilian/Unspecified	A family in Ballykeel, County Antrim	A family of four	96	Ireland																	Unknown
200103110006	2001	3	0	93	Indonesia	5	Southeast Asia	A village near Sigli in the district of Pidie, Indrajaya subdistrict	3/11/2001: Early in the morning, Teuku Iskandar and his wife, Rasyidah, were shot and killed in their village home in Garot Kupula Jurong, Pidie district, Indonesia. No group claimed responsibility for the incident, although sources note that T. Mulyadi, an officer and the couple's son, had been kidnapped two months before and had not yet been found.	0	1	1	1	Other Crime Type	0	1	0	2	Armed Assault					14	Private Citizens & Property	68	Named Civilian	A family in Garot Kupula Jurong village	Teuku Iskandar and his wife, Rasyidah	93	Indonesia																	Unknown
200103120001	2001	3	0	32	Bulgaria	9	Eastern Europe		03/12/2001: A bomb exploded in front of the house of Bulgarian Socialist Party member and Sofia Municipal Councilor, Borislav Borisov, in Sofia, Bulgaria. No one was injured in the attack, but Borisov’s house sustained minor damage. No group claimed responsibility for the attack.	1	1	1	0		0	1	0	3	Bombing/Explosion					2	Government (General)	15	Politician or Political Party Movement/Meeting/Rally	Sofia Municipal Council	The house of Borislav Borisov, a Sofia Municipal Council member	32	Bulgaria																	Unknown
200103120002	2001	3	0	8	Angola	11	Sub-Saharan Africa		03/12/2001: Angolan militants shelled the village of Gama killing seven civilians and injuring six others. Angolan government soldiers engaged the attackers and regained control of the area following the bombardment.	1	1	1	0		0	1	0	3	Bombing/Explosion					14	Private Citizens & Property	67	Unnamed Civilian/Unspecified	Civilians	Civilians in Gama	8	Angola																	Angola Rebels
200103120003	2001	3	0	6	Algeria	10	Middle East & North Africa	Just north of the town of Ain El Hammam along a road leading to Ait Yahia Municipality	03/12/2001: A suspected group of militant Islamists ambushed two policemen who were on patrol just north of the town of Ain El Hammam, Algeria. The attackers killed the two policemen and stole their firearms and identity cards. No group claimed responsibility for the ambush.	1	1	1	0		0	1	0	2	Armed Assault					3	Police	25	Police Security Forces/Officers	Algerian Police	Two policemen just north of the town of Ain El Hammam	6	Algeria																	Muslim extremists
200103120004	2001	3	0	174	Senegal	11	Sub-Saharan Africa	On a highway in southern Casamance Province	03/12/2001: Suspected members of the Movement of Democratic Forces in the Casamance (MFDC) killed two people and wounded 13 others in a highway attack in Senegal’s southern Casamance Province. The attack occurred when two truck drivers refused to stop for members of the group. The perpetrators shot the two drivers and wounded 13 people riding in their vehicles. No group claimed responsibility for…	1	1	1	0		0	1	0	2	Armed Assault					14	Private Citizens & Property	67	Unnamed Civilian/Unspecified	Civilians	Civilians in two trucks in southern Casamance Province	174	Senegal																	Movement of Democratic Forces of Casamance
200103120005	2001	3	0	153	Pakistan	6	South Asia		03/12/2001: Unknown gunmen attacked a mosque in Lahore, Pakistan killing seven Sunni Muslims and wounding at least 10 others with automatic weapons fire. Among those killed was, Qari Inyyatullah, a prominent leader of extremist Sunni Muslim group Sipah-I-Sahaba. No group claimed responsibility for the shooting attack.	1	1	1	0		0	1	0	2	Armed Assault					15	Religious Figures/Institutions	86	Place of Worship	Sunni Mosque	Sunni mosque in Lahore	153	Pakistan	22	Violent Political Party			Sipah-I-Sahaba	Sipah-I-Sahaba leader, Qari Inyyatullah	153	Pakistan	14	Private Citizens & Property	69	Religion Identified	Civilians	Civilians worshipping in a mosque in Lahore	153	Pakistan	Unknown
200103120006	2001	3	0	45	Colombia	3	South America	Going to Valledupar, about 30 miles south of the company mine in Loma.	3/12/2001: Unidentified gunmen killed the President and Vice President of the coal company Drummond Ltd.'s union as they traveled on a bus toward the company mine near Chiriguana, in the northern Cesar province of Colombia. Valmore Locarno Rodriguez, the President, was killed immediately after being taken off the bus, while Victor Orcasita, the Vice President, was kidnapped and later killed. No g…	1	1	1	0		0	1	0	6	Hostage Taking (Kidnapping)	2	Armed Assault			1	Business	10	Mining	Two union executives with Drummond Ltd.	Victor Orcasita and Valmore Locarno Rodriguez	45	Colombia																	Unknown
200103120007	2001	3	0	6	Algeria	10	Middle East & North Africa	A village outside of Tipaza and west of Algiers by about 45 miles	3/12/2001: A family of eleven, including three children, was attacked in their homes and their throats were cut by seven individuals at 11:30pm in Haouch Rabta Jelloul village, Tipaza province, Algeria. No group claimed responsibility for the attack.	1	1	1	1	Other Crime Type	0	1	0	2	Armed Assault					14	Private Citizens & Property	67	Unnamed Civilian/Unspecified	The Elfsih family	Eleven members of the Elfsih family	6	Algeria																	Unknown
200103120008	2001	3	0	6	Algeria	10	Middle East & North Africa	A village near Tipaza and west of Algiers by about 45 miles	3/12/2001: A family of eight were killed in their homes by a group of at least a dozen gunmen around 9:30pm in El Afroun village, Tipaza province, Algeria. No group claimed responsibility for the attack.	1	1	1	1	Other Crime Type	0	1	0	2	Armed Assault					14	Private Citizens & Property	67	Unnamed Civilian/Unspecified	The Lamri family	Eight members of the Lamri family	6	Algeria																	Unknown
200103130001	2001	3	0	92	India	6	South Asia		03/13/2001: An Indian Army vehicle ran over a land mine This incident occurred on a road in the village of Veelu, India. One officer and five soldiers were injured in the blast which badly damaged their vehicle. No group claimed responsibility for the incident.	1	1	1	1	Insurgency/Guerilla Action	0	1	0	3	Bombing/Explosion					4	Military	35	Military Transportation/Vehicle (excluding convoys)	Indian Army	Indian army in a vehicle in Veelu	92	India																	Unknown
200103130002	2001	3	0	92	India	6	South Asia		03/13/2001: Suspected members of the Kanglei Yawol Kunna Lup (KYKL) set off a crude bomb in a market in Imphal, India. The blast killed a mother and her infant child along with a paramilitary soldier. Three others were injured in the attack as well. No group claimed responsibility for the bombing.	1	1	1	0		0	1	0	3	Bombing/Explosion					14	Private Citizens & Property	74	Marketplace/Plaza/Square	Civilians	Civilians in a market in the town of Imphal	92	India	1	Business	7	Retail/Grocery/Bakery	Public Market	A market in Imphal	92	India	4	Military	39	Paramilitary	Indian Paramilitary	A paramilitary soldier in Imphal	92	India	Kanglei Yawol Kanna Lup (KYKL)
200103130003	2001	3	0	93	Indonesia	5	Southeast Asia	On JI. Salemba Raya in a St. Carolus Hospital warehouse	3/13/2001: A live grenade was removed from St. Carolus Catholic Hospital by the bomb squad after the grenade was discovered by hospital workers around 6:30am in Jakarta, Indonesia. A faxed letter sent to the hospital two weeks earlier mentioned the planted explosives and requested 30 million rupiah (approximately $3400 US dollars) or there would be a bombing at the hospital. No group claimed resp…	1	1	1	1	Other Crime Type	0	0	0	3	Bombing/Explosion					1	Business	6	Medical/Pharmaceutical	St. Carolus Hospital	St. Carolus Hospital and its patrons	93	Indonesia																	Unknown
200103130004	2001	3	0	92	India	6	South Asia	At bus stand in the northern Kasmir district of Barmulla	3/13/2001: A grenade explosion wounded two individuals after unidentified militants targeted a bus stand in Baramulla district, India. No group claimed responsibility for the incident.	1	1	1	0		0	1	0	3	Bombing/Explosion					19	Transportation	101	Bus Station/Stop	Bus stand	Bus stand	92	India	14	Private Citizens & Property	73	Vehicles/Transportation	Citizens at the bus stand	Citizens at the bus stand	92	India									Militants
200103140001	2001	3	0	6	Algeria	10	Middle East & North Africa		03/14/2001: An armed group attacked the Belmeddah family in their house in the Seven Chouhadas neighborhood of Ain Defla in Algieria. All four members of the family were killed in the attack. Mr. and Mrs. Belmeddah were clubbed then executed with a single shot to the head. The couple’s two young sons had their throats slit. No group claimed responsibility for the attack.	1	1	1	1	Other Crime Type	0	1	0	2	Armed Assault					14	Private Citizens & Property	76	House/Apartment/Residence	Civilians	Belmeddah family in their house in the Seven Chouhadas neighborhood of Ain Defla.	6	Algeria																	Unknown
200103140002	2001	3	0	8	Angola	11	Sub-Saharan Africa		03/14/2001: Approximately 300 rebels belonging to the National Union for the Total Independence of Angola (UNITA) attacked Angolan Armed Forces positions in the Cassoleka commune in Calomboloca, Angola. Seventeen rebels were killed during the fighting as they were repelled by the government’s armed forces. The Angolan government believed UNITA’s raid was a bid to take over the town and to loot th…	1	1	1	1	Insurgency/Guerilla Action	0	1	0	2	Armed Assault					4	Military	34	Military Personnel (soldiers, troops, officers, forces)	Angolan Armed Forces	Angolan Armed Forces on the Cassoleka commune	8	Angola																	National Union for the Total Independence of Angola (UNITA)
200103140004	2001	3	0	213	Uganda	11	Sub-Saharan Africa	A market in downtown Kampala, which was between a stand for taxis and Nakivubo	03/14/2001: Two people were killed and seven were injured when a homemade parcel bomb detonated in a market in Kampala, Kampala district, Uganda. No details were provided on the extent of any property damage done in the explosion. Although no group claimed responsibility for the attack, police arrested two men the following day for their suspected connections to the bombing. Sources speculated th…	1	1	1	0		0	1	0	3	Bombing/Explosion					1	Business			A Kampala market	At least nine people wounded in or near the market, including a female vendor named Amina Munero and a man named Vincent Shambadi	213	Uganda																	Unknown
200103140006	2001	3	0	213	Uganda	11	Sub-Saharan Africa	A taxi bus to Kampala's south, in Mitala Maria	03/14/2001: Four people were injured when a bomb exploded on a taxi bus in Mitala Maria, Uganda. No details were provided on the extent of any property damage done by the explosion. Although no group claimed responsibility for the attack, sources speculated that the bombing could have been a response to the election of Yoweri Museveni as President shortly before the bus bombing.	1	1	1	0		0	1	0	3	Bombing/Explosion					19	Transportation	99	Bus (excluding tourists)	A taxi bus in Mitala Maria	Four people in or near the bus at the time of the explosion	213	Uganda																	Unknown
200103150001	2001	3	0	167	Russia	9	Eastern Europe		03/15/2001: A car filled with explosives detonated as a Russian Internal Troops convoy was passing by in the Staropromyslovskiy District of Groznyy, Chechnya. Five Russian servicemen were injured in the explosion. No group claimed responsibility for the bombing.	1	1	1	1	Insurgency/Guerilla Action	0	1	0	3	Bombing/Explosion					4	Military	29	Military Unit/Patrol/Convoy	Russian Internal Troops	A Russian internal troops convoy in Grozny	167	Russia																	Chechen Rebels
200103150002	2001	3	0	173	Saudi Arabia	10	Middle East & North Africa	The incident occurred on al-Olayya road in Riyadh.	03/15/2001: A bomb exploded in a trash can outside of al-Jareer bookstore in Riyadh, Riyadh province, Saudi Arabia around 10:45pm. The explosion injured two men, an Egyptian and a Scotman, and caused damage to the glass windows of the city's largest bookstore. No group claimed responsibility for the incident.	1	1	1	0		0	1	0	3	Bombing/Explosion					1	Business	7	Retail/Grocery/Bakery	al-Jareer bookstore	al-Jareer bookstore in Riyadh	173	Saudi Arabia	14	Private Citizens & Property	71	Race/Ethnicity Identified	Private citizens outside of the bookstore	An Egyptian man and a Scotsman	216	Great Britain									Unknown
200103150003	2001	3	0	4	Afghanistan	6	South Asia	Near the consulate of Pakistan, in an Islamic seminary	03/15/2001: A bomb exploded outside the walls of the consulate of Pakistan, in an Islamic seminary, in Jalalabad, Nangarhar Province, Afghanistan. No one was injured and little damage was done. No group claimed responsibility for the attack.	1	1	1	0		0	1	0	3	Bombing/Explosion					7	Government (Diplomatic)	46	Embassy/Consulate	Consulate of Pakistan	Consulate of Pakistan	153	Pakistan	15	Religious Figures/Institutions	86	Place of Worship	Islamic seminary	Islamic seminary outside consulate	4	Afghanistan									Unknown
200103160001	2001	3	0	6	Algeria	10	Middle East & North Africa		03/16/2001: Suspected members of the Salafist Group for Preaching and Fighting (GSPC) targeted members of the security services in Aomar, Algeria. They, first, assassinated Din Brahim of the Judicial Police Mobile Brigade. The attackers then ambushed another group of soldiers riding in two cars. The attackers fired at the cars from all directions killing six soldiers and injuring three others. Th…	1	1	1	0		0	1	0	1	Assassination	2	Armed Assault			3	Police	25	Police Security Forces/Officers	Judicial Police Mobile Brigade	Din Brahim, Judicial Police Mobile Brigade member	6	Algeria	4	Military	35	Military Transportation/Vehicle (excluding convoys)	Algerian Military Forces	Nine soldiers riding in two cars in Aomar	6	Algeria									Salafist Group for Preaching and Fighting (GSPC)
200103160003	2001	3	0	167	Russia	9	Eastern Europe		03/16/2001: A bus carrying twenty special purpose Russian police was blown up near Tovzeni, Chechnya. Seven soldiers were killed and at least 13 others were wounded. Following the attack on the bus, Chechen rebels suspected of belonging to they Seyfulla detachment attacked the Tovzeni settlement using artillery and tanks. Two people, a father and son, were killed in the attack on Tovzeni. No grou…	1	1	1	1	Insurgency/Guerilla Action	0	1	0	3	Bombing/Explosion	2	Armed Assault			3	Police	23	Police Patrol (including vehicles and convoys)	Russian Special Purpose Police	A bus carrying twenty Russian special purpose police near Tovzeni	167	Russia	14	Private Citizens & Property	67	Unnamed Civilian/Unspecified	Civilians	Civilians in the town of Tovzeni	167	Russia									Chechen Rebels	Mojahedin Unit, Seyfulla Detachment
200103160004	2001	3	0	209	Turkey	10	Middle East & North Africa	In the air between Istanbul and Moscow, an airplane was redirected to Saudi Arabia.	03/16/2001: Three Chechen rebels armed with knives and claiming to have a bomb hijacked a Moscow-bound Russian owned Vnukovo Airlines passenger jet after takeoff from Istanbul, Turkey. The three men commandeered the airplane and redirected the flight to Saudi Arabia. While taking over control of the aircraft, they stabbed and wounded a flight attendant. Saudi commandos seized the aircraft after a…	1	1	1	0		0	1	0	4	Hijacking	2	Armed Assault			6	Airports & Aircraft	42	Aircraft (not at an airport)	Vnukovo Airlines	A Vnukovo Airlines Tu-154 jet aircraft leaving from Istanbul en route to Moscow	167	Russia	14	Private Citizens & Property	67	Unnamed Civilian/Unspecified	Civilians	Passengers on a Russian airline flight from Istanbul to Moscow.	999	Multinational									Chechen Rebels
200103160005	2001	3	0	50	Croatia	9	Eastern Europe		03/16/2001: A bomb exploded in front of the City Hall in central Zagreb, Croatia, shattering windows and damaging six vehicles. No one was injured in the blast. No group claimed responsibility for the bombing.	1	1	1	0		0	1	0	3	Bombing/Explosion					2	Government (General)	21	Government Building/Facility/Office	Zagreb City Hall	City Hall building in central Zagreb	50	Croatia																	Unknown
200103160006	2001	3	1	213	Uganda	11	Sub-Saharan Africa		03/16/2001: Suspected Kony rebels attacked a polling station in Ofua sub-country, Adjumani district, Uganda, looting household items and abducting two people. The outcome of the abduction was unknown. No group claimed responsibility for the attack.	1	1	1	0		0	1	0	7	Facility/Infrastructure Attack	6	Hostage Taking (Kidnapping)			2	Government (General)	19	Election-related	Ugandan Polling Station	A polling station in Ofua	213	Uganda	14	Private Citizens & Property	67	Unnamed Civilian/Unspecified	Civilians	Civilians in Ofua	213	Uganda									Lord's Resistance Army (LRA)
200103160007	2001	3	0	95	Iraq	10	Middle East & North Africa	A bus station	03/16/2001: A bomb set near two buses in a bus station exploded, killing two and injuring 27 more in Baghdad, Iraq around midnight. No group claimed responsibility for the attack.	1	1	1	0		0	1	0	3	Bombing/Explosion					19	Transportation	101	Bus Station/Stop	Bus depot	Two buses at a bus station	95	Iraq	14	Private Citizens & Property	67	Unnamed Civilian/Unspecified	Private citizens in and around the bus station	Private citizens	95	Iraq									Unknown
200103160009	2001	3	0	213	Uganda	11	Sub-Saharan Africa	The hotel balcony of Tembo Inn	03/16/2001: One woman was killed and five others were injured when a grenade was thrown near the Tembo Inn's busy hotel balcony in Kampala, Uganda around 8:45pm. No one claimed responsibility for the incident, although one person was arrested for possible involvement with the incident.	1	1	1	0		0	1	0	3	Bombing/Explosion					14	Private Citizens & Property	67	Unnamed Civilian/Unspecified	Private citizens	Private citizens in and around the Tembo Inn balcony	213	Uganda	1	Business	8	Hotel/Resort	The Tembo Inn	Kampala's Tembo Inn	213	Uganda									Unknown
200103170001	2001	3	0	8	Angola	11	Sub-Saharan Africa	This incident occurred on a road between Malanje and Calandula	03/17/2001: Three people were killed and 14 others injured in an attack by National Union for the Total Independence of Angola (UNITA) rebels on the road between the towns of Malanje and Calandula in Angola. No group claimed responsibility for the attacks.	1	1	1	0		0	1	0	9	Unknown					14	Private Citizens & Property	67	Unnamed Civilian/Unspecified	Civilians	Civilians on the road between Malanje and Calandula	8	Angola																	National Union for the Total Independence of Angola (UNITA)
200103170002	2001	3	0	93	Indonesia	5	Southeast Asia	One kilometer away from the Bumi Serpong Damai housing compound in Tangerang	03/17/2001: Unknown perpetrators planted a bomb that exploded and damaged railroad track that ran across the Cisadane River which connected the cities of Merak and Jakarta in Indonesia. No casualties resulted from the attack, but train services were suspended for seven hours. No group claimed responsibility for the attack.	1	1	1	0		0	1	0	3	Bombing/Explosion					19	Transportation	100	Train/Train Tracks/Trolley	Indonesia Railway System	Railroad Track connecting Merak and Jakarta	93	Indonesia																	Unknown
200103170003	2001	3	0	235	Yugoslavia	9	Eastern Europe		03/17/2001: One perpetrator was killed when a group of Albanian extremists attacked police in the village of Bujic near Presevo in Serbia and Montenegro.	1	1	1	0		0	1	0	9	Unknown					3	Police	25	Police Security Forces/Officers	Federal Republic of Yugoslavia (FRY) Police	Police stationed in Bujic	175	Serbia-Montenegro																	Albanian extremists
200103170004	2001	3	0	4	Afghanistan	6	South Asia		03/17/2001: Unknown attackers killed five people and injured eight others in a car bomb attack in the Karte Parwan District of Kabul, Afghanistan. No group claimed responsibility for the bombing.	1	1	1	0		0	1	0	3	Bombing/Explosion					14	Private Citizens & Property	67	Unnamed Civilian/Unspecified	Civilians	Civilians in Kabul	4	Afghanistan																	Unknown
200103170005	2001	3	0	185	Spain	8	Western Europe	Near the Montecarlo Hotel in Rosas resort town in the region of Costa Brava, north of Barcelona, in Catalonia	03/17/2001: Members of the Basque Fatherland and Freedom (ETA) organization detonated a car bomb in Rosas, Girona province, Spain. The ETA members called in a warning to police before detonating the bomb, but then detonated the explosive prior to the time provided to the authorities. One police officer, Santo Santamaria Avedano, was killed in the attack as he tried to keep pedestrians away from t…	1	1	1	0		0	1	0	3	Bombing/Explosion					18	Tourists	98	Other Facility	Near the Montecarlo Hotel in Rosas resort town	Rosas resort town	185	Spain	3	Police	25	Police Security Forces/Officers	Officers called to the scene	Officer Santo Santamaria Avedano	185	Spain	14	Private Citizens & Property	67	Unnamed Civilian/Unspecified	Private citizens and property in the vicinity of the blast	Private citizens and property near Montecarlo Hotel	185	Spain	Basque Fatherland and Freedom (ETA)
200103170006	2001	3	0	92	India	6	South Asia	Kulipora village in the Kashmir district of Badgam	03/17/2001: Unidentified gunmen shot Ghulam Mohammad Ganai, National Conference block president, in his home around 9:45pm in Kulipora village, Kashmir region, India. Ganai later died from his injuries. A police officer, Abdul Majid, was wounded in the shooting. No group claimed responsibility for the attack although sources blame suspected militants.	1	1	1	0		0	1	0	1	Assassination					2	Government (General)	15	Politician or Political Party Movement/Meeting/Rally	The National Council block president	Ghulam Mohammad Ganai	92	India																	Militants
200103180001	2001	3	1	160	Philippines	5	Southeast Asia	This incident occurred on a road near the town of Lamitan	03/18/2001: Six suspected members of the Abu Sayyaf Group (ASG) shot and killed a government doctor, Pilardo Perez, in an attack near Lamitan, Philippines. The attackers also abducted a village chieftain, Buvinto Mclinto, during the attack. No group claimed responsibility for the attack.	1	1	1	0		0	1	0	2	Armed Assault	6	Hostage Taking (Kidnapping)			2	Government (General)	19	Election-related	Philippine Government	Government doctor, Pilardo Perez, and Village Chieftain, Buvinto Mclinto	160	Philippines																	Abu Sayyaf Group (ASG)
200103180002	2001	3	0	213	Uganda	11	Sub-Saharan Africa		03/18/2001: 20 to 30 members of the Allied Democratic Forces (ADF) attacked the western Ugandan town of Kasese, killing 11 people and injuring six others. The attackers first struck the local police barracks at the edge of the town. They then set two gas stations on fire and burned around 50 vehicles during the attack. The perpetrators left a note indicating that the ADF had attacked the town bec…	1	1	1	0		0	1	0	2	Armed Assault	7	Facility/Infrastructure Attack	7	Facility/Infrastructure Attack	14	Private Citizens & Property	67	Unnamed Civilian/Unspecified	Civilians	Civilians in Kasese	213	Uganda	1	Business	1	Gas/Oil/Electric	Gas Stations	Gas Stations in Kasese. One owned by Shell Corporation.	999	Multinational	3	Police	22	Police Building (headquarters, station, school)	Undangan Police	Police Barracks in Kasese	213	Uganda	Allied Democratic Forces (ADF)
200103180003	2001	3	0	92	India	6	South Asia	Ramgaon village, 35 miles outside of Gauhati, the capital	03/18/2001: Members of the National Democratic Front of Bodoland (NDFB), shot and killed six Adivasi Santhal tribal farmers and wounded another five in Ramgaon village, in the state of Assam, India. The group did not claim responsibility for the attack.	1	1	1	0		0	1	0	2	Armed Assault					14	Private Citizens & Property	72	Farmer	Farmers in Ramgaon village	Eleven Adivasi tribal farmers	92	India																	National Democratic Front of Bodoland (NDFB)
200103180004	2001	3	0	93	Indonesia	5	Southeast Asia	A forest	03/18/2001: The bodies of eight Madurese men who were hiding in a forest were found dead after they had briefly come out of hiding to get food and check on their homes in Sampit, Central Kalimantan province, Borneo, Indonesia. At least one of the men had been decapitated. Authorities said that individuals belonging to Dayak gangs were responsible for the killings, although no claim of responsibil…	1	1	1	0		0	1	0	9	Unknown					14	Private Citizens & Property	67	Unnamed Civilian/Unspecified	Private citizens from around Sampit	Eight men from around Sampit	93	Indonesia																	Dayak gang
200103180005	2001	3	0	603	United Kingdom	8	Western Europe	Ulster. A residence on Cypress Avenue in Cyprus Park, in County Antrim	03/18/2001: Unidentified gunmen shot into a home with a shotgun near midnight in Cloughmills, Ulster province, Northern Ireland. Three children were home alone at the time. Although no group claimed responsibility for the attack, the children's parents later blamed sectarians for the incident, claiming they were singled out because of their Catholic faith.	1	1	1	1	Other Crime Type	0	1	0	2	Armed Assault					14	Private Citizens & Property	68	Named Civilian	Family in Cloughmills	The Reid Family living in Cyprus Park	96	Ireland																	Unknown
200103190001	2001	3	0	155	West Bank and Gaza Strip	10	Middle East & North Africa	This incident occurred on a road north of Neve Daniyel	03/19/2001: An Israeli civilian was killed in a shooting attack while in his car as he was driving north of Neve Daniyel, West Bank. After being shot, the man lost control of his vehicle and collided with a truck. No group claimed responsibility for the shooting.	1	1	1	1	Other Crime Type	0	1	0	2	Armed Assault					14	Private Citizens & Property	67	Unnamed Civilian/Unspecified	Civilians	A man driving north of Neve Daniyel	97	Israel																	Unknown
200103190002	2001	3	1	45	Colombia	3	South America		03/19/2001: A German businessman was kidnapped by about twenty suspected leftist rebels in Tolima, Colombia. The outcome of the kidnapping was unknown. No group claimed responsibility for the kidnapping.	1	1	1	0		0	1	0	6	Hostage Taking (Kidnapping)					1	Business			Civlians	A German businessman in Tolima	75	Germany																	Left-wing extremists
200103190003	2001	3	0	160	Philippines	5	Southeast Asia		03/19/2001: Three Filipino Marines were wounded by a grenade attack perpetrated suspected members of the Moro Islamic Liberation Front (MILF) in the Province of Lanao del Sur, on the southern Philippine island of Mindanao. No group claimed responsibility for the attack.	1	1	1	0		0	1	0	3	Bombing/Explosion					4	Military	34	Military Personnel (soldiers, troops, officers, forces)	Philippine Marines	Philippine Marines in Lanao del Sur Province	160	Philippines																	Moro Islamic Liberation Front (MILF)
200103190004	2001	3	0	93	Indonesia	5	Southeast Asia		03/19/2001: Suspected Free Aceh Movement rebels shot a policeman, private Bakri, in his car in Banda Aceh, Indonesia.	1	1	1	0		0	1	0	2	Armed Assault					3	Police	23	Police Patrol (including vehicles and convoys)	Indonesian Police	A policeman, private Bakri, in his car in Banda Aceh	93	Indonesia																	Free Aceh Movement (GAM)
200103190005	2001	3	0	1002	Montenegro	9	Eastern Europe	Outside the Montenegrin capital's Justice and Education ministries building on Vuka Karadzica Street	03/19/2001: A car bomb suspected to be connected to a timer exploded outside of the Montenegrin Justice and Education Ministries building around 8:00pm in Podgorica, Montenegro. The owner of the vehicle, Milan Radulovic, was killed in the explosion. No group claimed responsibility for the attack. A judge with the high court opened an investigation at the site of the incident.	1	1	1	0		0	1	0	3	Bombing/Explosion					14	Private Citizens & Property	68	Named Civilian	Private citizens in Podgorica	Milan Radulovic	1002	Montenegro																	Unknown
200103190006	2001	3	0	11	Argentina	3	South America	The headquarters of the Latin American Economic Research Foundation (FIEL) on 637 Cordoba Avenue in the Retiro neighborhood of the Buenos Aires downtown area	03/19/2001: A homemade pamphlet bomb exploded at 4:30am outside the headquarters of the Latin American Economic Research Foundation (FIEL), a non-profit organization, in the Retiro neighborhood of Buenos Aires, Argentina. The newly-appointed Argentinian Economic Minister used to work in the headquarters office. An unknown group called the Rodolfo Walsh National Command claimed responsibility for …	1	1	1	0		0	1	0	3	Bombing/Explosion					12	NGO	61	Domestic NGO	Latin American Economic Research Foundation	Latin American Economic Research Foundation in Buenos Aires	11	Argentina																	Rodolfo Walsh National Command
200103200001	2001	3	0	167	Russia	9	Eastern Europe		03/20/2001: Three Chechen militiamen were injured in Gudermes, Chechnya, when their car was blown up by a land mine placed by suspected Chechen rebels. No group claimed responsibility for the attack.	1	1	1	1	Insurgency/Guerilla Action	0	1	0	3	Bombing/Explosion					17	Terrorists/Non-State Militia	94	Non-State Militia	Chechen Militia	Chechen militiamen in Gudermes	167	Russia																	Chechen Rebels
200103200002	2001	3	0	106	Kuwait	10	Middle East & North Africa	The incident occurred in Surrah neighborhood	03/20/2001: Hidaya Sultan Al-Salem, editor-in-chief and owner of Al-Majalis magazine, was shot and killed by unidentified gunmen in her car in Al-Surra, a suburb of Kuwait City, Kuwait. Unknown attackers fired six shots at her using a 9mm Beretta gun. Police later arrested four policemen, a Lieutenant Colonel and three lieutenants in connection with the murder. No group claimed responsibility for…	1	1	1	1	Other Crime Type	0	1	0	1	Assassination					10	Journalists & Media	53	Newspaper Journalist/Staff/Facility	Al-Majalis Magazine	Hidaya Sultan Al-Salem, editor-in-chief and owner of Al-Majalis magazine	106	Kuwait																	Unknown
200103200003	2001	3	0	185	Spain	8	Western Europe		03/20/2001: Suspected Basque militants shot and killed Socialist councilor and assistant mayor, Froilan Elespe, in Lasarte in northern Spain. Members of Euskadi Ta Askatasuna (ETA) were suspected of perpetrating the assassination, but no group claimed responsiblity for the attack.	1	1	1	0		0	1	0	1	Assassination					2	Government (General)	15	Politician or Political Party Movement/Meeting/Rally	Lasarte Local Government	Socialist councilor and assistant mayor Froilan Elespe	185	Spain																	Basque Fatherland and Freedom (ETA)
200103200004	2001	3	0	93	Indonesia	5	Southeast Asia	Between Lhokseumawe and Exxon Mobil's Lhoksukon oil field	03/20/2001: Suspected members of the Free Aceh Movement (GAM) shot at two Army helicopters carrying Indonesian Mines and Energy Minister, Purnomo Yusgiantoro, and his entourage as they were flying over Exxon Mobil's Lhoksukon oil field in Aceh Province, Indonesia. No casualties resulted from the attack and both helicopters were able to land safely. No group claimed responsibility for the attack.	1	1	1	0		0	0	0	1	Assassination					4	Military	31	Military Aircraft	Indonesian Mines and Energy Minister	Two helicopters carrying Indonesian Mines and Energy Minister, Purnomo Yusgiantoro, and his entourage.	93	Indonesia																	Free Aceh Movement (GAM)
200103210001	2001	3	0	185	Spain	8	Western Europe		03/21/2001: A pyrotechnic device exploded near the center of Vitoria, Spain, badly damaging a national policeman’s car and starting a fire. The attack did not result in any casualties. No group claimed responsibility for the attack.	1	1	1	0		0	1	0	3	Bombing/Explosion					3	Police	23	Police Patrol (including vehicles and convoys)	Spanish Police	Policeman's private car in the center of Vitoria	185	Spain																	Unknown
200103210002	2001	3	1	235	Yugoslavia	9	Eastern Europe	Road between Bujanovac and Veliki Trnovac	03/21/2001: Suspected Albanian extremists kidnapped Sergeants Milija Bjelojica and Sasa Bulatovic, two members of the joint security forces, on the road between Bujanovac and Veliki Trnovac, Serbia and Montenegro. No group claimed responsibility for the kidnapping.	1	1	1	0		0	1	0	6	Hostage Taking (Kidnapping)					3	Police	25	Police Security Forces/Officers	Serbian Joint Security Forces	Sergeants Milija Bjelojica and Sasa Bulatovic	175	Serbia-Montenegro																	Albanian extremists
200103210003	2001	3	0	118	Macedonia	9	Eastern Europe		03/21/2001: Two Macedonian police agents were killed in Skopje, Macedonia. Ethnic Albanians were suspected in the shootings because the armed group had opened fire on the police patrol in a part of Skopje that was a neighborhood with a majority Albanian population. No group claimed responsibility for the shooting.”	1	1	1	0		0	1	0	2	Armed Assault					3	Police	25	Police Security Forces/Officers	Macedonian Police	Macedonian police in Skopje	118	Macedonia																	Albanian extremists
200103210006	2001	3	0	96	Ireland	8	Western Europe	Ferndale Park neighborhood in Wexford	03/21/2001: Two armed and masked gunmen broke into the home of Patrick Moorehouse at 10:00pm in the Ferndale Park neighborhood of Wexford, Leinster province, Ireland, and shot him in both kneecaps in front of his family. No group claimed responsibility for the incident, although neighbors and authorities speculated that it might have been gang members who mistook Moorehouse for the person they we…	1	1	1	1	Other Crime Type	0	1	0	2	Armed Assault					14	Private Citizens & Property	68	Named Civilian	Private citizens in Wexford	Patrick Moorehouse and his family	96	Ireland																	Unknown
200103220001	2001	3	0	167	Russia	9	Eastern Europe		03/22/2001: Unknown perpetrators stabbed Andrey Brezhnev’s electoral headquarters head, Igor Taradeyev in Russia’s Tula Region. Brezhnev believed the attack was politically motivated, but no group claimed responsibility for the incident.	1	1	1	1	Other Crime Type	0	1	0	2	Armed Assault					2	Government (General)	15	Politician or Political Party Movement/Meeting/Rally	Andrey Brezhnev's Staff	Igor Taradeyev, head of Andrey Brezhnev's electoral headquarters	167	Russia																	Unknown
200103220002	2001	3	0	97	Israel	10	Middle East & North Africa		03/22/2001: A bomb exploded near a parked car outside a restaurant in Herzilyya Pituah, Israel, injuring one woman and damaging a number of cars. No group claimed responsibility for the bombing.	1	1	1	0		0	1	0	3	Bombing/Explosion					1	Business	2	Restaurant/Bar/Café	Civilians	Civilians outside a restaurant in Herzilyya Pituah	97	Israel																	Unknown
200103220003	2001	3	0	182	Somalia	11	Sub-Saharan Africa	The incident occurred in Yaqshid district in Mogadishu.	03/22/2001: A group thought to be supporters of Muhammad Umar Habib killed two men and a woman in an attack on the Ramadan Hotel in Mogadishu, Somalia. Transitional Prime Minister Ali Khalif Galayr and other members of Parliament were staying at the hotel at the time of the attack. No group claimed responsibility for the attack, but the perpetrators were riding in a vehicle belonging to Habib. Ha…	1	1	1	0		0	1	0	2	Armed Assault					1	Business	8	Hotel/Resort	Civilians	Civilians at a Ramadan Hotel in Mogdishu	182	Somalia																	Supporters of Muhammad Umar Habib
200103220004	2001	3	0	69	France	8	Western Europe		03/22/2001: French police defused a bomb planted in a vehicle in southwest Paris, France, after a spokesman for Armata Corsa, a Corsican resistance group, called Le Monde and Liberation newspapers and tipped them off. The unidentified person stated that the warning was reciprocation for the French government’s capture and arrest of the killers of Corsican guerrilla fighters Jean-Michel Rossi and …	1	1	1	0		0	1	0	3	Bombing/Explosion					14	Private Citizens & Property	67	Unnamed Civilian/Unspecified	Civilians	Civilains in southwest Paris	69	France																	Armata Corsa
200103220005	2001	3	0	45	Colombia	3	South America	On Street 4 in Centrol Residencial Los Vikingos in Northern Colombia, north of Bogota by 900km	03/22/2001: Unidentified gunmen shot and killed Dr. Jairo Romero Bonilla, a man who used to be the mayor of resort town Tolu, near his office in Sincelejo, Caribbean region, Colombia. No group claimed responsibility for the incident.	1	1	1	1	Other Crime Type	0	1	0	1	Assassination					2	Government (General)	18	Government Personnel (excluding police, military)	Former mayor of Tolu	Jairo Romero	45	Colombia																	Unknown
200103220007	2001	3	0	92	India	6	South Asia	The village of Sonapah in Kashmir's district of Badgam near the town of Beerwah	03/22/2011: Unidentified gunmen shot and killed Safdar Malik, head of his village and block president of the National Conference, as he was going home from Sonapah village, Kashmir, India. Although no group claimed responsibility for the attack, sources blamed militants.	1	1	1	0		0	1	0	1	Assassination					2	Government (General)	15	Politician or Political Party Movement/Meeting/Rally	National Council block president	Safdar Malik	92	India																	Militants
200103230001	2001	3	1	186	Sri Lanka	6	South Asia	This incident occurred on a road in the Potuvil area	03/23/2001: Suspected members of the Liberation Tigers of Tamil Eelam (LTTE) abducted at least ten farmers who were traveling along a road on a tractor trailer near Potuvil, eastern Sri Lanka. The group stole the tractor as well. No group claimed responsibility for the incident.	1	1	1	0		0	1	0	6	Hostage Taking (Kidnapping)					14	Private Citizens & Property	72	Farmer	Civilians	Farmers in Potuvil	186	Sri Lanka																	Liberation Tigers of Tamil Eelam (LTTE)
200103230003	2001	3	0	153	Pakistan	6	South Asia	Outside of the Jame cloth market in Karachi	03/23/2001: An explosion on a bus passing through the Jame cloth market in Karachi, Sindh province, Pakistan, killed one person and wounded nine others. The police increased security in the area as it was Pakistan Day, a national holiday with celebrations. No group claimed responsibility for the attack.	1	1	1	0		0	1	0	3	Bombing/Explosion					19	Transportation	99	Bus (excluding tourists)	Mini-bus	Mini-bus filled with passengers	153	Pakistan	1	Business	7	Retail/Grocery/Bakery	Jame Cloth Market	Jame Cloth Market	153	Pakistan	14	Private Citizens & Property	67	Unnamed Civilian/Unspecified	Private citizens	Private citizens in the vicinity of the blast	153	Pakistan	Unknown
200103240001	2001	3	0	118	Macedonia	9	Eastern Europe		03/24/2001: Four Macedonian civilians were hospitalized after being injured in an explosion near Tetovo, in the Koltuk region of Macedonia. Ethnic Albanian rebels had been firing mortars into Tetovo from the hills surrounding the town. No group claimed responsibility for the attack.	1	1	1	0		0	1	0	3	Bombing/Explosion					14	Private Citizens & Property	71	Race/Ethnicity Identified	Civilians	Four Macedonian civilians in Tetovo	118	Macedonia																	Unknown
200103240002	2001	3	0	185	Spain	8	Western Europe		03/24/2001: Unknown attackers set fire to a car belonging to a member of Ertzaintza, the autonomous Basque police force, in Oyarzun, Spain. No group claimed responsibility for the attack.	1	1	1	0		0	1	0	3	Bombing/Explosion					3	Police	23	Police Patrol (including vehicles and convoys)	Spanish Police	A car belonging to an Ertzaintza policeman in Oyarzun	185	Spain																	Unknown
200103240003	2001	3	0	167	Russia	9	Eastern Europe		03/24/2001: One of three synchronized bombings occurred in the town of Mineralnye Vody in northeast Chechnya, Russia. A car bomb exploded in a farmer's market, overturning parked cars, uprooting kiosks. The blast killed 18 people and injuring 86 others. Although Chechen commanders claimed they were not to blame for the bombing, Russian authorities suspected Chechen militants perpetrated the bombi…	1	1	1	0		1	1	0	3	Bombing/Explosion					14	Private Citizens & Property	74	Marketplace/Plaza/Square	Civilians	Civilians at a market in Mineralnye Vody	167	Russia	1	Business	7	Retail/Grocery/Bakery	Public Market	A farmer's market located in Mineralnye Vody	167	Russia									Chechen Rebels
200103240004	2001	3	0	167	Russia	9	Eastern Europe		03/24/2001: The second of three synchronized bombings occurred in Yessentuki, Chechnya, four minutes after a bomb exploded in Mineralnya Vody. A car bomb exploded, injuring at least thirteen people. No group claimed responsibility for the bombing, although Russian authorities suspected Chechen militants had perpetrated all three attacks.	1	1	1	0		1	1	0	3	Bombing/Explosion					14	Private Citizens & Property	67	Unnamed Civilian/Unspecified	Civilians	Civilians in Yessentuki	167	Russia																	Chechen Rebels
200103240005	2001	3	0	167	Russia	9	Eastern Europe	Near Adyge-Khabl	03/24/2001: The third of three synchronized bombings occurred near Adyge-Khabl in the Karachayevo-Cherkessia republic, Russia. Two inspectors working for the Interior Ministry were killed when a bomb exploded as they were trying to remove it from a car. No group claimed responsibility for the bombing, although Russian authorities suspected that Chechen militants were the perpetrators.	1	1	1	0		1	1	0	3	Bombing/Explosion					14	Private Citizens & Property	67	Unnamed Civilian/Unspecified	Civilians	Civilians near Adyge-Khabl	167	Russia																	Chechen Rebels
200103240006	2001	3	0	92	India	6	South Asia	Convoy traveling outside of Dhallai district's Manu town, on the major roadway between Agartala and Assam, north of the Agartala capital by 93 miles	03/24/2001: An attack on a civilian convoy with a paramiltary escort killed five, including two soldiers, and injured three outside of Manu town, Tripura state, India. Authorities attributed the incident to the National Liberation Front of Tripura (NLFT), although no group claimed responsibility for the attack.	1	1	1	0		0	1	0	9	Unknown					14	Private Citizens & Property	73	Vehicles/Transportation	Civilian convoy	Civilian vehicle convoy outside Manu	92	India	3	Police	23	Police Patrol (including vehicles and convoys)	Central Reserve Police Force	Central Reserve Police force officers accompanying the convoy	92	India									National Liberation Front of Tripura (NLFT)
200103240007	2001	3	0	153	Pakistan	6	South Asia		03/24/2001: One person was killed and three injured, including two police officers, when a grenade that was hurled from a car exploded in a camp for Muslim Shiites in Karachi, Sindh province, Pakistan. No group claimed responsibility for the attack, but authorities blamed sectarians for the incident. Security in the area was heighted due to the rituals of the Muslim religion that were set to begi…	1	1	1	0		0	1	0	3	Bombing/Explosion					15	Religious Figures/Institutions	87	Affiliated Institution	Camp for Shiite Muslims	Camp for Shiite Muslims preparing for Muharram	153	Pakistan	3	Police	25	Police Security Forces/Officers	Police	Police in the vicinity of the explosion	153	Pakistan									Unknown
200103240008	2001	3	0	153	Pakistan	6	South Asia		03/24/2001: One worshipper was killed and at least seven were injured when a grenade was thrown into a mosque for Muslim Sunnis in Dara Ismail Khan, Khyber-Pakhtunkhwa province, Pakistan. No group claimed responsibility for the attack, although local authorities believed it may have been part of the ongoing violence between Sunnis and Shiites.	1	1	1	0		0	1	0	3	Bombing/Explosion					15	Religious Figures/Institutions	86	Place of Worship	Sunni mosque	Sunni mosque and worshippers	153	Pakistan																	Unknown
200103240009	2001	3	1	45	Colombia	3	South America	A Llorente plaza	03/24/2001: Thirty villagers were kidnapped by members of the United Self-Defense Forces of Colombia, who were armed with guns and knives, in the early morning in a plaza in Llorente, Narino province, Colombia. It was unclear if the thirty villagers had been killed. No group claimed responsibility for the incident.	1	1	1	0		0	1	0	6	Hostage Taking (Kidnapping)	2	Armed Assault			14	Private Citizens & Property	67	Unnamed Civilian/Unspecified	Citizens of Llorente, Colombia	Villagers in the city of Llorente	45	Colombia																	United Self Defense Units of Colombia (AUC)
200103250001	2001	3	0	155	West Bank and Gaza Strip	10	Middle East & North Africa	An intersection south of Nablus	03/25/2001: Suspected Palestinian militants shot and seriously wounded an Israeli motorist from a passing car at an intersection south of the West Bank city of Nablus. No group claimed responsibility for the shooting.	1	1	1	0		0	1	0	2	Armed Assault					14	Private Citizens & Property	71	Race/Ethnicity Identified	Civilians	Israeli motorist passing through an intersection south of Nablus	97	Israel																	Palestinian Extremists
200103250002	2001	3	0	45	Colombia	3	South America		03/25/2001: Five people, including two women, were shot dead after being kidnapped from residences in an unnamed community of farmers in Colombia, near the Venezuelan border. No group claimed responsibility for the attack, but the sources blamed the attack on a death squad sent by a paramilitary group.	1	1	1	0		0	1	0	6	Hostage Taking (Kidnapping)	2	Armed Assault			14	Private Citizens & Property	72	Farmer	Private citizens	Private citizens in a community of farmers	45	Colombia																	Right-Wing Death Squad
200103250003	2001	3	0	6	Algeria	10	Middle East & North Africa	A residence in Ain Agba outside of Berrouaghia, south of Algiers by 75 miles	03/25/2001: Five members of a family were killed in their home in Ain Agba, Algeria, when armed attackers broke in and cut their throats. The attackers also left an explosive which detonated when someone found the murdered family, injuring that person. Although no group claimed responsibility for the attack, sources blamed Muslim fundamentalists.	1	1	1	0		0	1	0	2	Armed Assault	3	Bombing/Explosion			14	Private Citizens & Property	67	Unnamed Civilian/Unspecified	Family and residence in Ain Agba	Five family members and the person who discovered the family dead	6	Algeria																	Unknown
200103250004	2001	3	0	153	Pakistan	6	South Asia		03/25/2001: A boy, fifteen years of age, was injured when a vendor cart exploded in Okara, Pakistan, around 8:30pm. No group claimed responsibility for the attack.	1	1	1	0		1	1	0	3	Bombing/Explosion					1	Business	7	Retail/Grocery/Bakery	A vendor's cart in Okara	Vendor in Okara	153	Pakistan	14	Private Citizens & Property	67	Unnamed Civilian/Unspecified	Private citizens in the vicinity	Teenage boy near the cart	153	Pakistan									Unknown
200103250005	2001	3	0	603	United Kingdom	8	Western Europe	The incident occurred along Bishop Street in Fountain estate, near Upper Bennett Street	03/25/2001: No one was injured when youths threw five petrol bombs onto Bishop Street in Fountain estate, Derry, Londonderry county, Northern Ireland around 10:00pm. There was no mention of property damage done. Although no group claimed responsibility for the attack, a youth was arrested in possession of a catapult. This was thought to be a continuation of sectarian violence in the area.	1	1	1	0		0	1	0	7	Facility/Infrastructure Attack					14	Private Citizens & Property	76	House/Apartment/Residence	Fountain estate	Bishop Street in Fountain estate	233	Northern Ireland																	Youths
200103250006	2001	3	0	155	West Bank and Gaza Strip	10	Middle East & North Africa		3/25/2001: David Haim, an Israeli Jew, and three of his Israeli Arab friends were kidnapped masked Tanzim members from the Tarboosh restaurant in Tulkarm, Gaza Strip. Haim and his three friends were released shortly after their kidnapping on orders from Yasser Arafat, the President of Palestine.	1	1	1	0		0	1	0	6	Hostage Taking (Kidnapping)					14	Private Citizens & Property	68	Named Civilian	Private citizens in the West Bank	David Haim and his three friends	97	Israel																	Tanzim
200103250007	2001	3	0	6	Algeria	10	Middle East & North Africa	Sidi Abdurrahman neighborhood; near the Chrea mountains; 50 KM south of Algiers	3/25/2001: Suspected members of the Armed Islamic Group (GIA) used an explosive to break into a residence housing three families in Bouarfa, Algeria. Once inside the home, the assailants killed twelve Algerian civilians using guns and knives. Algerian security forces later a defused an additional bomb left at the scene that did not detonate.	1	1	1	0		0	1	0	3	Bombing/Explosion					14	Private Citizens & Property	71	Race/Ethnicity Identified	Indiscriminate Algerian citizens	An Algerian family and their guests in Blida	6	Algeria																	Armed Islamic Group (GIA)
200103250008	2001	3	0	153	Pakistan	6	South Asia		03/25/2001: A bomb exploded near railroad tracks in Okara, Pakistan, around 9:30pm. No one was injured in the explosion and no group claimed responsibility for the attack.	1	1	1	0		1	1	0	3	Bombing/Explosion					19	Transportation	100	Train/Train Tracks/Trolley	Railroad tracks in Okara	Railway in Okara	153	Pakistan																	Unknown
200103260001	2001	3	0	92	India	6	South Asia		03/26/2001: Three militants entered the 88 Battalion of the Central Reserve Police Force at Gomtibagh in Srinagar, India. The militants killed three Indian soldiers and injured 5 others in an attack in which they threw grenades and fired guns indiscriminately. The militant organization Lashkar-e Taiba claimed responsibility for the attack.	1	1	1	0		0	1	0	2	Armed Assault					3	Police	25	Police Security Forces/Officers	Indian Central Reserve Police Force	88 Battalion of the Central Reserve Police Force	92	India																	Lashkar-e-Taiba (LeT)
200103260002	2001	3	0	209	Turkey	10	Middle East & North Africa		03/26/2001: A hand-made time and pipe bomb exploded in front of the trade Registration Office in the Cankaya district of western Izmir province, Turkey, shattering windows of the building. No one has claimed responsibility for the attack.	1	1	1	0		0	1	0	3	Bombing/Explosion					2	Government (General)	21	Government Building/Facility/Office	Trade Registration Office	Trade Registration Office in the Cankaya District of Ankara	209	Turkey																	Unknown
200103260003	2001	3	0	155	West Bank and Gaza Strip	10	Middle East & North Africa	A playground near a residence in the Palestinian-run city of Hebron, in the West Bank	03/26/2001: A father, Yitzhak Pas, and his 10-month-old daughter, Shalhevet, were shot while at a playground outside their home in Hebron, West Bank. The baby girl was killed after being shot in the head, and the father was flown by helicopter to the hospital with serious injuries to his legs. Although no group claimed responsibility, sources blamed Palestinian militant snipers for the attack.	1	1	1	0		0	1	0	2	Armed Assault					14	Private Citizens & Property	68	Named Civilian	Private citizens in the West Bank	Yitzhak and Shalhevet Pas	97	Israel																	Palestinians
200103270001	2001	3	1	213	Uganda	11	Sub-Saharan Africa		03/27/2001: Suspected members of the Lord’s Resistance Army shot and killed nine students from the Jimmy Ssekasi Institute of Catering who were on a field trip at the Murchison Falls National Park. The school’s founder Jimmy Ssekasi and a game ranger were killed in the attack as well. Two students were injured in the attack, while two more were missing. No group claimed responsibility for the att…	1	1	1	0		0	1	0	2	Armed Assault	6	Hostage Taking (Kidnapping)			8	Educational Institution	49	School/University/Educational Building	Civilians	Students and instructors of the Ssekai Institute for Catering	213	Uganda																	Lord's Resistance Army (LRA)
200103270002	2001	3	0	96	Ireland	8	Western Europe		03/27/2001: Sinn Fein councilor and member of the New Ross Urban District Council, John Dwyer, was seriously injured when he was attacked by two men outside his house in New Ross, County Wexford, Ireland. The two men later were arrested, but no group claimed responsibility.	1	1	1	1	Other Crime Type	0	1	0	8	Unarmed Assault					2	Government (General)	15	Politician or Political Party Movement/Meeting/Rally	New Ross Urban District Council	New Ross Urban District Council member, John Dwyer, outside his home in New Ross	96	Ireland																	Unknown
200103270003	2001	3	0	182	Somalia	11	Sub-Saharan Africa		03/27/2001: Forces loyal to Muse Sudi Yalahow were suspected to have attacked United Nations employees touring a Medecins Sans Frontieres center in Mogadishu. Yalahow was a local warlord who opposed Somalia’s interim government. The attack did not result in any casualties. No group claimed responsibility for the attack.	1	1	1	0		0	0	0	2	Armed Assault					7	Government (Diplomatic)	47	International Organization (peacekeeper, aid agency, compound)	United Nations	United Nations employees touring the Medecins Sans Frontieres center in Mogadishu	999	Multinational																	Supporters of Muse Sudi Yalahow
200103270004	2001	3	0	6	Algeria	10	Middle East & North Africa		03/27/2001: Suspected Algerian rebels shot and killed 15 people living in a shantytown in Hai Benachour, Algeria. No group claimed responsibility for the attack.	1	1	1	1	Other Crime Type	0	1	0	2	Armed Assault					14	Private Citizens & Property	67	Unnamed Civilian/Unspecified	Civilians	Civilians in Hai Benachour	6	Algeria																	Unknown
200103270005	2001	3	0	93	Indonesia	5	Southeast Asia		03/27/2001: Suspected members of the Free Aceh Movement (GAM) injured an 11 year old student and shot and killed a policeman, Inspector Suratman, at the Krueng Cut Bridge in Darussalam, Indonesia. No group claimed responsibility for the incident.	1	1	1	0		0	1	0	2	Armed Assault					14	Private Citizens & Property	70	Student	Civilians	An 11 year old student in Darussalam	93	Indonesia	3	Police	25	Police Security Forces/Officers	Indonesian Police Forces	Adjunct 1st Inspector Suratman	93	Indonesia									Free Aceh Movement (GAM)
200103270006	2001	3	0	160	Philippines	5	Southeast Asia		03/27/2001: Suspected Muslim separatists attacked a barge belonging to the National Power Corporation off the southern Philippine island of Basilan. The attackers approached on a small motorized gunboat and fired automatic rifles and rocket propelled grenades at the barge. No one was injured in the attack. Philippine government authorities suspected that the perpetrators were members of either th…	1	1	1	0		0	1	0	2	Armed Assault					21	Utilities	107	Electricity	The National Power Corporation	A barge off the island of Basilan belonging to the National Power Corporation	160	Philippines																	Unknown
200103270007	2001	3	0	6	Algeria	10	Middle East & North Africa		03/27/2001: Unknown attackers shot and slit the throat of a municipal guard, killing him, in El Manaicha, Algeria. After killing the guard, the attackers stole his kalishnikov gun. No group claimed responsibility for the murder.	1	1	1	1	Other Crime Type	0	1	0	2	Armed Assault					3	Police	25	Police Security Forces/Officers	Munipial Guard	Municipal guard in El Manaicha	6	Algeria																	Unknown
200103270008	2001	3	0	97	Israel	10	Middle East & North Africa	In the southern portion of Jerusalem	03/27/2001: Three Israeli citizens were injured when a car bomb exploded outside a shopping mall in Talpiot, Israel, around 7:40 a.m. A passenger bus near the explosion was damaged, as was the surrounding area. The Islamic Jihad militant organization claimed responsibility for the attack in a phone call.	1	1	1	0		0	1	0	3	Bombing/Explosion					1	Business	7	Retail/Grocery/Bakery	Shopping mall in Talpiot	Shopping mall in Talpiot	97	Israel	14	Private Citizens & Property	67	Unnamed Civilian/Unspecified	Citizens in the vicinity of the attack	Citizens in the vicinity of the attack	97	Israel									Palestinian Islamic Jihad (PIJ)	Jerusalem Brigade
200103270009	2001	3	0	155	West Bank and Gaza Strip	10	Middle East & North Africa	French Hill, in the Pisgat Ze'ev neighborhood of the city.	03/27/2001: A suicide bomber detonated a bomb near a busy intersection around 1:20pm in Jerusalem, Israel, as a passenger bus pulled up next to him. The bomber was killed and 28 people were injured in the explosion, which scattered nails packed inside the bomb across the area. Hamas claimed responsibility for the attack in a statement posted on the Palestinian Information Centre website on 1 Apri…	1	1	1	0		0	1	1	3	Bombing/Explosion					14	Private Citizens & Property	67	Unnamed Civilian/Unspecified	Citizens in the vicinity of the explosion	Citizens in the vicinity	97	Israel	19	Transportation	99	Bus (excluding tourists)	The bus and its passengers	The Number 3 Egged bus and its passengers	97	Israel									Hamas (Islamic Resistance Movement)	Ezzedine al-Qassam Brigades
200103280001	2001	3	1	213	Uganda	11	Sub-Saharan Africa		03/28/2001: Suspected members of the Allied Democratic Forces attacked Hamkungu fishing village in Uganda’s Kasese District. The attack left three people dead while four others were abducted. Also, the perpetrators set fire to one vehicle and four houses. Uganadan General, James Kazini, stated that the attackers were fewer than 10 individuals and that their goal was to loot the village and divert…	1	1	1	0		0	1	0	2	Armed Assault	6	Hostage Taking (Kidnapping)			14	Private Citizens & Property	67	Unnamed Civilian/Unspecified	Civilians	Civilians in the fishing village of Hamkungu	213	Uganda																	Allied Democratic Forces (ADF)
200103280002	2001	3	0	167	Russia	9	Eastern Europe	Along train tracks near Gudermes	03/28/2001: Suspected Chechen rebels detonated three land mines that had been planted on the railway near Gudermes, Chechnya. The three mines exploded as a train carrying out of service equipment passed along the track. Seven cars were derailed and several meters of track were damaged in the attack. No casualties resulted from the explosions. No group claimed responsibility for the incident.	1	1	1	0		0	1	0	3	Bombing/Explosion					19	Transportation	100	Train/Train Tracks/Trolley	Russian Railways	A train and tracks near Gudermes	167	Russia																	Chechen Rebels
200103280003	2001	3	0	603	United Kingdom	8	Western Europe	Belfast (Capital City)	03/28/2001: Unknown attackers threw a pipe bomb into an unoccupied house in Belfast, Northern Ireland. The bomb exploded and damaged the house. No group claimed responsibility for the bombing.	1	1	1	1	Other Crime Type	0	1	0	3	Bombing/Explosion					14	Private Citizens & Property	76	House/Apartment/Residence	Civilians	A private residence in Belfast	233	Northern Ireland																	Unknown
200103280004	2001	3	0	235	Yugoslavia	9	Eastern Europe		03/28/2001: Suspected militant Albanians attacked a Joint Yugoslav Security Forces checkpoint in Cerevajka, Serbia and Montenegro. The attackers injured one Serbian policeman, Djordje Zarin, in the leg with automatic weapons fire. No group claimed responsibility for the incident.	1	1	1	0		0	1	0	2	Armed Assault					3	Police	24	Police Checkpoint	Joint Yugoslav Security Forces	Joint Yugoslav Security Forces police checkpoint in Cerevajka	175	Serbia-Montenegro																	Albanian extremists
200103280005	2001	3	0	155	West Bank and Gaza Strip	10	Middle East & North Africa		03/28/2001: The Izz-al-Din al-Qassam Battalions, a militant wing of HAMAS, claimed responsibility for an explosion near an Israeli Army roadblock at a gas station in the Qalqilyah area of the West Bank. The explosion killed three people and injured at least seven others.	1	1	1	0		0	1	0	3	Bombing/Explosion					4	Military	36	Military Checkpoint	Isaeli Army	Israeli Army roadblock at a gas station in Qalqilyah	97	Israel																	Hamas (Islamic Resistance Movement)
200103280006	2001	3	0	155	West Bank and Gaza Strip	10	Middle East & North Africa	The Mifgash Hashalom (Peace Meeting) gas station, outside of Qalqilya, a city under Palestinian control and in the southern area of West Bank, near Kfar Sava, an city under Israeli control, and northwest of Jerusalem, Sharon district	03/28/2001: A suicide bomber detonated an explosive outside an Israeli gas station in Qalqilya, West Bank. Three people were killed, including the bomber and two Israeli civilians, and four other civilians were injured. A subgroup of Hamas, Ezz-Eddin Al-Kassam, later claimed responsibility for the attack.	1	1	1	0		0	1	1	3	Bombing/Explosion					1	Business	1	Gas/Oil/Electric	Israeli gas station	Mifgash Hashalom (Peace Meeting) gas station	97	Israel	14	Private Citizens & Property	67	Unnamed Civilian/Unspecified	Citizens in the vicinity of the explosion	Citizens near the gas station	97	Israel									Hamas (Islamic Resistance Movement)	Ezzedine al-Qassam Brigades
200103280007	2001	3	0	167	Russia	9	Eastern Europe	A car outside of House 13 on Ulitsa Borisovskie Prudi street in the southern area of Moscow, close to Kashirskoye Shosse	03/28/2001: A father, Dmitry Milovanov, and his daughter were seriously injured when a bomb exploded under their Zhiguli vehicle in Moscow, Russia around 8:30am. Although no group claimed responsibility for the attack, authorities suggested it may be related to organized crime.	0	1	1	1	Other Crime Type	0	1	0	3	Bombing/Explosion					14	Private Citizens & Property	68	Named Civilian	Citizens in Moscow	Dmitry Milovanov and his daughter	167	Russia																	Unknown
200103290001	2001	3	0	6	Algeria	10	Middle East & North Africa		03/29/2001: Six unknown attackers massacred five members of the Hechchad family in Oued Rezzoug, near the forest of El Ghorari in Tipaza, Algeria. Two other members of the family were wounded in the assault as well. The attackers stole food and jewelry from the family's house. No group claimed responsibility for the attack.	1	1	1	1	Other Crime Type	0	1	0	2	Armed Assault					14	Private Citizens & Property	68	Named Civilian	Civilians	The Hechchad family in Oued Rezzoug	6	Algeria																	Unknown
200103290002	2001	3	0	92	India	6	South Asia	The incident occurred at Ichum Lairembi shrine	03/29/2001: Two Indian soldiers died and two others were seriously wounded when a bomb exploded in Ichum Lairembi, India. After the bomb exploded, militants began firing guns at the remaining troops of the 15th Jat regiment from positions in the Pheidinga Hills. Indian troops, returning fire, killed one militant. No group claimed responsibility for the attack.	1	1	1	0		0	1	0	3	Bombing/Explosion	2	Armed Assault			3	Police	23	Police Patrol (including vehicles and convoys)	15th Jat Regiment	15th Jat Regiment soldiers patrolling Ichum Lairembi	92	India																	Unknown
200103290003	2001	3	0	185	Spain	8	Western Europe		03/29/2001: Members of the Euskadi Ta Askatasuna (ETA) bombed two court buildings in Tolosa, Spain. No one was injured in the attacks and the damage to the two buildings was not severe. An unknown person called after the bombings indicating that ETA was responsible for the attacks.	1	1	1	0		0	1	0	3	Bombing/Explosion					2	Government (General)	14	Judge/Attorney/Court	Spanish Railway System	Court buildins in Tolosa	185	Spain																	Basque Fatherland and Freedom (ETA)
200103290005	2001	3	0	93	Indonesia	5	Southeast Asia	On a road between Tapaktuan and Blang Pidie, in Aceh's southern area	03/29/2001: Three people were found shot dead on a road outside of Tapaktuan, Aceh province, Indonesia. The three men killed included a religious leader working for human rights and a lawyer involved in a legal case the religious leader was involved in, in which he had accused local police of raping teenage women in the area. Although no group claimed responsibility for the attack, the Human Righ…	1	1	1	1	Other Crime Type	0	1	0	2	Armed Assault					12	NGO	61	Domestic NGO	Religious leader with "peace through dialogue" movement (TMMK-DMD)	Teungku Kamal	93	Indonesia	14	Private Citizens & Property	77	Laborer (General)/Occupation Identified	Lawyer and driver of religious leader	Suprin Sulaiman; Amiruddin	93	Indonesia									Unknown
200103300002	2001	3	0	217	United States	1	North America	at the Romania Chevrolet Truck Center lot at 1425 Walnut Street in Eugene, OR	3/30/2001: Five members of the Animal and Earth Liberations Fronts (ALF and ELF), Stanislas Meyerhoff, Kevin Tubbs, William Rodgers, Nathan Block, and Joyanna Zacher, used an incendiary device and fuel soaked cloths to set arson to the Romania Chevrolet Truck Center lot in Eugene, Oregon in the United States, causing damage to 35 sport utility vehicles (SUVs), all 2001 Chevrolet Suburbans or Taho…	1	1	1	0		0	1	0	7	Facility/Infrastructure Attack					1	Business	4	Multinational Corporation	Romania Chevrolet Truck Center	sport utility vehicles at the Romania Chevrolet Truck Center lot	217	United States																	Earth Liberation Front (ELF)	The Family
200103310001	2001	4	0	186	Sri Lanka	6	South Asia	A stadium in Kurunegala, approximately 60 miles northwest of Colombo	4/1/2001: A bomb exploded at a stadium in Kurunegala, North Western province, Sri Lanka. The device detonated during a concert, when the stadium was filled with 25,000 spectators. At least six people died in the explosion, another five died from injuries, and at least another 150 people were injured. No group claimed responsibility for the incident.	1	1	1	0		0	1	0	3	Bombing/Explosion					1	Business	11	Entertainment/Cultural/Stadium/Casino	A stadium	A stadium in Kurunegala	186	Sri Lanka	14	Private Citizens & Property	67	Unnamed Civilian/Unspecified	Civilians	Civilians in the vicinity of the stadium	186	Sri Lanka									Unknown
200104010001	2001	4	0	19	Bangladesh	6	South Asia		04/01/2001: Unknown perpetrators hurled a bomb at a truck driver during a strike in Dhaka, Bangladesh. The driver was killed and fifty people injured in the incident.	1	1	1	0		0	1	0	3	Bombing/Explosion					14	Private Citizens & Property	67	Unnamed Civilian/Unspecified	Civilians	Indiscriminate civilians in Feni, Bangladesh	19	Bangladesh																	Unknown
200104010003	2001	4	0	186	Sri Lanka	6	South Asia	A stadium in Kurunegala, north of Colombo by 50 miles	04/01/2001: Eleven people were killed, including the attacker, and at least 150 were injured when a man threw a grenade into a stadium crowded with concert-goers in Kurunegala, Sri Lanka. The grenade was thought to have ignited at least one other bomb made of petrol that was nearby and ready for use, causing a fire in the stadium. Although no group claimed responsibility for the attack, authoriti…	1	1	1	1	Other Crime Type	0	1	0	3	Bombing/Explosion					14	Private Citizens & Property	78	Procession/Gathering (funeral, wedding, birthday, religious)	Citizens at a concert	Citizens at a concert	186	Sri Lanka	1	Business	11	Entertainment/Cultural/Stadium/Casino	The stadium and concert	The stadium and concert	186	Sri Lanka									Unknown
200104010004	2001	4	0	6	Algeria	10	Middle East & North Africa	Daira of Berrouaghia	4/1/2001: Suspected members of the Armed Islamic Group (GIA) invaded the home of a family in Ain Agba, Algeria. The assailants slit the throats of five individuals at the residence and also planted homemade bombs at the house. Sources conflict at to whether the bombs detonated when the bodies were discovered (injuring one individual) or if the bombs were located and defused by responding Algerian…	1	1	1	0		0	1	0	3	Bombing/Explosion	2	Armed Assault			14	Private Citizens & Property	71	Race/Ethnicity Identified	Indiscriminate Algerian citizens	An Algerian family in Médéa	6	Algeria	4	Military	34	Military Personnel (soldiers, troops, officers, forces)	Algerian security forces	Algerian security forces responding to an attack in Médéa	6	Algeria									Armed Islamic Group (GIA)
200104010005	2001	4	0	6	Algeria	10	Middle East & North Africa	Ouarsenis mountains	4/1/2001: Members of the Katibat El Ahoual, a faction of the Armed Islamic Group (GIA), ambushed Algerian soldiers in Beni Bouattab, Algeria. Two soldiers were killed and one other was wounded.	1	1	0	1	Insurgency/Guerilla Action	0	1	0	2	Armed Assault					4	Military	34	Military Personnel (soldiers, troops, officers, forces)	Algerian soldiers	Algerian soldiers in Chlef	6	Algeria																	Armed Islamic Group (GIA)	Katibat El Ahoual
200104020001	2001	4	1	141	Nepal	6	South Asia		04/02/2001: Suspected Nepal Communist Party (Maoist) members attacked a Nepalese police checkpoint in Rukumkot, Nepal. Authorities listed 35 police officers as being killed and at least 14 wounded in the attacks. The rebels also took 23 policemen hostage, saying they would be released only after they promised to leave the force (outcome unknown).	1	1	1	0		0	1	0	6	Hostage Taking (Kidnapping)	2	Armed Assault			3	Police	24	Police Checkpoint	Nepalese Police Force	Rukum district police checkpoint in Rukumkot, Nepal	141	Nepal																	Maoists
200104020002	2001	4	0	155	West Bank and Gaza Strip	10	Middle East & North Africa		04/02/2001: A car bomb exploded near a convoy of Israeli soldiers near the city of Nablus, West Bank. No casualties or suspects were reported in this incident.	1	1	1	0		0	1	0	3	Bombing/Explosion					4	Military	36	Military Checkpoint	Israeli Defense Forces	Israeli soldier checkpoint in Nablus, Israel	97	Israel																	Unknown
200104020003	2001	4	0	6	Algeria	10	Middle East & North Africa		04/02/2001: Five people were injured when a home bomb exploded in the settlement of Oum-Tsaa near Kef-Bouacida, in the commune of Oued El-Aneb (Annaba), Algiers. There were no arrests in the attack.	1	1	1	0		0	1	0	3	Bombing/Explosion					14	Private Citizens & Property	67	Unnamed Civilian/Unspecified	Civilians	Indiscriminate civilians in Oum-Tsaain, Annaba, Algeria	6	Algeria																	Unknown
200104020004	2001	4	0	201	Taiwan	4	East Asia		04/02/2001: An unidentified assailant threw a Molotov cocktail at a school in Taoyuan, Taiwan, killing two and injuring 18 more.	1	1	1	1	Other Crime Type	0	1	0	7	Facility/Infrastructure Attack					8	Educational Institution	49	School/University/Educational Building	School	An illegal school in Taoyuan, Taiwan	201	Taiwan																	Unknown
200104020005	2001	4	0	141	Nepal	6	South Asia		04/02/2001: Unidentified individuals detonated an explosive outside the home of Achyut Krishna Kharel, formerly the Inspector General of the police, in Dhumbarahi, Nepal. No one was injured, although the windows and door of the house were damaged. No group claimed responsibility for the attack, although police claimed Maoist separatists were behind the incident.	1	1	1	0		0	1	0	3	Bombing/Explosion					3	Police	25	Police Security Forces/Officers	Residence of former Police Inspector General	Achyut Kharel	141	Nepal																	Maoists
200104020006	2001	4	0	45	Colombia	3	South America	In the Soledad area	04/02/2001: An unidentified gunman shot and killed Ricardo Orozco, Colombian Hospital Workers' Union vice president, as he was leaving his residence in Barranquilla, Colombia, and going to work. Although no group claimed responsibility for the attack, sources note that Orozco was being targeted by paramilitary members of a death squad in the area due to his status as an activist.	1	1	1	0		0	1	0	1	Assassination					14	Private Citizens & Property	82	Labor Union Related	Colombian Hospital Workers' Union	Ricardo Orozco	45	Colombia																	Death Squad
200104020007	2001	4	0	141	Nepal	6	South Asia		04/02/2001: Unidentified individuals detonated a timed explosive in the cowshed of Lekhnath Neupane, a Congressional official, in Kathmandu, Nepal. No one was injured in the explosion, although damage was reportedly done to the walls surrounding Neupane's home. Although no group claimed responsibility for the attack, officials blamed an ongoing campaign by Maoist separatists for the explosion.	1	1	1	0		0	1	0	3	Bombing/Explosion					2	Government (General)	15	Politician or Political Party Movement/Meeting/Rally	Congressional official	Lekhnath Neupane	141	Nepal																	Maoists
200104030001	2001	4	0	603	United Kingdom	8	Western Europe	Londonderry (County)	04/03/2001: Police dismantled a car bomb intended to hurt police officers outside of the Everglades hotel in Londonderry, Ireland. The bomb was believed have been placed by dissident republicans opposed to the Northern Ireland peace process.	1	1	1	0		0	0	0	3	Bombing/Explosion					3	Police	25	Police Security Forces/Officers	Royal Ulster Constabulary	RUC police officers at the Everglades hotel in Londonderry, Ireland	96	Ireland																	Unknown
200104030002	2001	4	0	92	India	6	South Asia		04/03/2001: Islamic militants ambushed a police patrol on an unspecified highway in Rafiabad, 65 km north of Srinagar, India, killing one soldier and wounding five others. A Lashkar-e Taiba (LET) spokesman claimed responsibility for the attack, stating that the group had carried out the attack in revenge for the gunning down of its Kashmir field commander, Salaudin Ayubi, one week prior.	1	1	0	1	Insurgency/Guerilla Action	0	1	0	2	Armed Assault					4	Military	29	Military Unit/Patrol/Convoy	Indian Army	An Indian convoy on a highway outside of Srinagar, Jammu & Kashmir, India	92	India																	Lashkar-e-Taiba (LeT)
200104030003	2001	4	0	155	West Bank and Gaza Strip	10	Middle East & North Africa		04/03/2001: Suspected Palestinians launched a mortar attack targeting the Jewish Atzmona settlement in Gaza City. A 10 month-old boy was serious wounded in the attack.	1	1	1	0		0	1	0	3	Bombing/Explosion					14	Private Citizens & Property	67	Unnamed Civilian/Unspecified	Israeli Jewish Settlement	Indiscriminate civilians at the Atzmona settlement in the Gaza strip	97	Israel																	Unknown
200104030004	2001	4	0	34	Burundi	11	Sub-Saharan Africa		04/03/2001: Rebels from the Front/Forces for the Defense of Democracy (FDD) of the National Council for the Defense of Democracy (NCDD or KAZE) ambushed a UN food convoy on the Nyakijanda bridge in Nyakijanda, Burundi. Four people were reported injured in the attack.	1	1	1	0		0	1	0	9	Unknown					7	Government (Diplomatic)	47	International Organization (peacekeeper, aid agency, compound)	United Nations	A UN Food Convoy in Nyakijanda, Burundi	422	International																	National Council for Defense of Democracy (NCDD)	Forces for the Defense of Democracy (FDD)
200104030005	2001	4	0	603	United Kingdom	8	Western Europe	County Antrim	04/03/2001: Unknown perpetrators threw a pipe bomb into a home in Balleymena, Ireland. No casualties resulted from the incident.	1	1	1	0		0	0	0	3	Bombing/Explosion					14	Private Citizens & Property	76	House/Apartment/Residence	Civilian Home	A home in Balleymena, Ireland	96	Ireland																	Unknown
200104030006	2001	4	0	92	India	6	South Asia	Kandi, in the district of Kupwara, in Jammu and Kashmir	04/03/2001: Unidentified gunmen shot and killed Abdul Salam Magraya, a former range officer and current worker for the National Conference, in Kandi, Kupwara district, India. No group claimed responsibility for the attack, although sources claimed militants were responsible.	1	1	1	0		0	1	0	2	Armed Assault					2	Government (General)	15	Politician or Political Party Movement/Meeting/Rally	National Conference	Abdul Salam Magraya	92	India																	Militants
200104040001	2001	4	0	92	India	6	South Asia		04/04/2001: Three people were killed when unidentified militants exploded a bomb in the Dalina village of the Baramula District, Jammu and Kashmir, India.	1	1	1	0		0	1	0	3	Bombing/Explosion					14	Private Citizens & Property	67	Unnamed Civilian/Unspecified	Civilians	Indiscriminate civilians in Dalina, Kashmir	92	India																	Unknown
200104040002	2001	4	0	153	Pakistan	6	South Asia	South of Islamabad by 180 miles	04/04/2001: Unidentified gunmen shot and killed Liaqat Gujar, Shiite Muslim leader of the Tehrik-e-Jafria group, in Bihari, Pakistan. Although no group claimed responsibility for the attack, the group blamed militants with Sunni Muslim connections.	1	1	1	0		0	1	0	1	Assassination					17	Terrorists/Non-State Militia	93	Terrorist	The Shiite group Tehrik-e-Jafria	Liaqat Gujar	153	Pakistan																	Sunni Muslim extremists
200104040004	2001	4	0	217	United States	1	North America		04/04/2001: The Earth Liberation Front (ELF) claimed responsibility for attempting to set a Nike shoe outlet on fire in Albertville, Minnesota, U.S.A. Authorities discovered several milk jugs filled with gasoline on the roof of the building and evacuated the premises. The fire had failed to ignite and no damages or injuries were caused. ELF stated that it targeted the Nike store because of "treac…	1	1	1	0		0	0	0	7	Facility/Infrastructure Attack					1	Business	4	Multinational Corporation	Nike Corporation	A Nike outlet in Alberteville, Minnesota	217	United States																	Earth Liberation Front (ELF)
200104040005	2001	4	0	95	Iraq	10	Middle East & North Africa	On a road outside Dohuk, a town in northern Iraq	04/04/2001: A land mine exploded on a road outside Dohuk, Barwari district, Iraq, killing seven and wounding two who were traveling in a truck at the time. The victims of the attack were thought to be civil engineers working for the government area on projects involving repopulation. Although no group claimed responsibility for the attack, authorities blamed members of the Kurdistan Workers' Part…	1	1	1	0		0	1	0	3	Bombing/Explosion					2	Government (General)	15	Politician or Political Party Movement/Meeting/Rally	Kurdish Democratic Party (KDP)	Civil engineers working for the Kurdish Democratic Party	95	Iraq																	Kurdistan Workers' Party (PKK)
200104050001	2001	4	0	92	India	6	South Asia		04/05/2001: Three soldiers from the Central Reserve Police Force were injured by unidentified militants in a grenade attack at the Doda police camp in Kashmir, India.	1	1	1	0		0	1	0	3	Bombing/Explosion					3	Police	22	Police Building (headquarters, station, school)	Central Reserve Police Force (CPRF)	Police trainees at the Doda police camp in Kashmir	92	India																	Unknown
200104050002	2001	4	0	202	Tajikistan	7	Central Asia	The first floor of the Sadbarg shopping center in Dushanbe	04/05/2001: Two people were killed and at least 10 were wounded when an bomb containing approximately 400 grams of TNT explosive detonated in the Sadbarg shopping center in Dushanbe, Tajikistan around 4pm. The bomb's detonation ignited a canister of natural gas in the mall, causing a serious fire and damage to the mall when all the windows were blown out. Sources note that many of the individuals…	1	1	1	0		0	1	0	3	Bombing/Explosion					1	Business	7	Retail/Grocery/Bakery	Sadbarg shopping center	Vendors and shoppers in the Sadbarg shopping center	202	Tajikistan																	Unknown
200104050003	2001	4	0	217	United States	1	North America		04/05/2001: Unidentified perpetrator(s) set at least three fires at the National Food Corporation egg farm in Arlington, Washington in the United States. The arson cause $1.5 million in damages, but there were no casualties in the incident. In a memo sent out a year later, an Animal Liberation Front spokesman released a year-end list of arsons, laboratory attacks and other illegal acts he says we…	1	1	1	0		0	1	0	7	Facility/Infrastructure Attack					1	Business	5	Industrial/Textiles/Factory	National Food Corporation	National Food Corporation, egg-processing plant in Arlington, Washington	217	United States																	Animal Liberation Front (ALF)
200104060001	2001	4	0	92	India	6	South Asia		04/06/2001: Unknown militants launched a grenade at a passing security vehicle at a Bandipura Bazaar in Srinagar, India. The grenade fell short of the target and exploded, injuring 16 pedestrians.	1	1	1	0		0	1	0	3	Bombing/Explosion					3	Police	25	Police Security Forces/Officers	Security Forces	Security guards at the Bandipura Bazaar in Srinagar, Kashmir	92	India																	Unknown
200104060002	2001	4	0	8	Angola	11	Sub-Saharan Africa		04/06/2001: National Union for the Total Independence of Angola (UNITA) militants killed two civilians and a cow in an unprovoked gun attack on the outskirts of Ganda, Angola.	1	1	1	0		0	1	0	2	Armed Assault					14	Private Citizens & Property	67	Unnamed Civilian/Unspecified	Civilians	Indiscriminate civilians in a ward inhabited by displaced persons in Ganda, Angola	8	Angola																	National Union for the Total Independence of Angola (UNITA)
200104070001	2001	4	0	185	Spain	8	Western Europe		04/07/2001: Unidentified hooded militants threw a Molotov cocktail at a Post Office in Renteria, Spain. No casualties and minor damage to the building was reported in the incident.	1	1	1	0		0	1	0	7	Facility/Infrastructure Attack					2	Government (General)	21	Government Building/Facility/Office	Post Office	Post Office building in Renteria, Spain	185	Spain																	Unknown
200104070002	2001	4	0	93	Indonesia	5	Southeast Asia		04/07/2001: Suspected Free Aceh Movement (GAM) rebels threw several grenades at an ExxonMobil field in northern Aceh, Indonesia. The incident left no casualties but caused fire at the gas installation, which was extinguished by Exxon fire brigade. An Exxon representative reported that the attack caused extensive damage to extraction and processing installations. A GAM representative denied respon…	1	1	1	0		0	1	0	3	Bombing/Explosion					1	Business	1	Gas/Oil/Electric	ExxonMobil	A natural gas field in Aceh, Indonesia	217	United States																	Free Aceh Movement (GAM)
200104070004	2001	4	0	141	Nepal	6	South Asia		04/07/2001: Suspected Nepal Communist Party (Maoist) members attacked a police post in Naumule, Nepal. At least 28 officers and 10 Maoists died in the incident (wounded unspecified).	1	1	1	0		0	1	0	9	Unknown					3	Police	22	Police Building (headquarters, station, school)	Nepalese Police Force	A police post in Naumule, Nepal	141	Nepal																	Communist Party of Nepal- Maoist (CPN-M)
200104070005	2001	4	0	153	Pakistan	6	South Asia	A railroad track 27 miles outside of Lahore	04/07/2001: One person was injured when a homemade bomb detonated on railroad tracks in the vicinity of Gujranwala, Pakistan. Damage was done to the tracks, and the source notes that the bomb exploded shortly after a passenger train went past it. No group claimed responsibility for the attack, although Pakistani officials blamed neighboring India for the incident.	1	1	1	0		0	1	0	3	Bombing/Explosion					19	Transportation	100	Train/Train Tracks/Trolley	Railroad tracks outside Gujranwala	Railroad tracks outside Gujranwala	153	Pakistan	14	Private Citizens & Property	67	Unnamed Civilian/Unspecified	Private citizens and property in the vicinity of the explosion	Private citizens and property in the vicinity of the railroad tracks	153	Pakistan									Unknown
200104070006	2001	4	0	205	Thailand	5	Southeast Asia	The parking lot of the Sri Betong Hotel in Betong district, Yala province	04/07/2001: At least five people were wounded when a bomb attached under a motorbike's seat exploded in the parking lot of the Sri Betong Hotel in Betong, Betong district, Thailand around 7:20pm. Several businesses were damaged in the explosion, including a nearby karaoke bar and a tavern. Leaflets were purportedly distributed in the area several days before the bombing claiming violence would oc…	1	1	1	0		0	1	0	3	Bombing/Explosion					1	Business	8	Hotel/Resort	Sri Betong Hotel	Sri Betong Hotel and surrounding businesses and patrons	205	Thailand	14	Private Citizens & Property	67	Unnamed Civilian/Unspecified	Private citizens and property	Private citizens and property in the vicinity of the hotel	205	Thailand									Pattani United Liberation Organization (PULO)
200104080001	2001	4	0	205	Thailand	5	Southeast Asia		04/08/2001: Suspected Islamic militants detonated a bomb on a crowded railway station in Hat Yai (Haadyai), Thailand. The attack killed one child and wounded at least 38 other people.	1	1	1	0		0	1	0	3	Bombing/Explosion					19	Transportation	100	Train/Train Tracks/Trolley	Civilians	Indiscriminate civilians at a crowded railway station in Hat Yai (Haadyai), Thailand	205	Thailand																	Unknown
200104080002	2001	4	0	174	Senegal	11	Sub-Saharan Africa		04/08/2001: Suspected separatist rebels attacked three vehicles in Casamance, Senegal. No casualties were reported in the attacks.	1	1	1	0		0	0	0	2	Armed Assault					14	Private Citizens & Property	73	Vehicles/Transportation	Civilians	Indiscriminate civilians driving on roads leading to Casamance, Senegal	174	Senegal																	Unknown
200104080003	2001	4	0	19	Bangladesh	6	South Asia	Lovely Decorators shop in the bazaar in Satkania	04/08/2001: Suspected members of the Jamaat-Shibir organization shot and killed two men and injured another two as they gathered in the Lovely Deocrators shop in the bazaar in Satkania, Chittagong district, Bangladesh around 10am. The two men killed were leaders in the Awami League. The armed individuals arrived and escaped using microbuses. Eight people were later arrested for suspected connecti…	1	1	1	1	Other Crime Type	0	1	0	2	Armed Assault					22	Violent Political Party	109	Party Official/Candidate/Other Personnel	Awami League	Members: Golam Hossain and Nurul Kabir	19	Bangladesh																	Jamaat-E-Islami (Bangladesh)	Chhatra Shibir (Student Wing)
200104090001	2001	4	0	8	Angola	11	Sub-Saharan Africa		04/09/2001: National Union for the Total Independence of Angola (UNITA) militants ambushed Angolan troops in Samba Caju, Angola, killing 120 soldiers and seizing military armor and equipment.	1	1	0	1	Insurgency/Guerilla Action	0	1	0	9	Unknown					4	Military	34	Military Personnel (soldiers, troops, officers, forces)	Angolan Armed Forces (FAA)	Angolan Armed Forces in Samba Caju	8	Angola																	National Union for the Total Independence of Angola (UNITA)
200104090002	2001	4	0	167	Russia	9	Eastern Europe	The attack took place near the settlement of Zakan-Yurt.	04/09/2001: Chechen militants attacked a Russian convoy at a forest belt, near the settlement of Zakan-Yurt, in the Urus-Martanovskiy District. According to the Chechens, the attack claimed the lives of at least 14 Russian soldiers.	1	1	0	1	Insurgency/Guerilla Action	0	1	0	2	Armed Assault					4	Military	29	Military Unit/Patrol/Convoy	Russian Armed Forces	A Russian army convoy in the forest belt of the Urus- Martanovskiy District	167	Russia																	Special Purpose Islamic Regiment (SPIR)	Commander Arbi Barayev
200104090003	2001	4	0	209	Turkey	10	Middle East & North Africa	The office of the Red Crescent Organization in Ankara, Central Anatolia region	04/09/2001: Authorities defused a pipe bomb found under the stairs of the humanitarian Red Crescent Organization Directorate General's office in Ankara, Turkey. No one was injured and no damage was done. No group claimed responsibility for the incident.	1	1	1	0		0	0	0	3	Bombing/Explosion					12	NGO	62	International NGO	Red Crescent Organization	The Directorate General of the Red Crescent Organization	209	Turkey																	Unknown
200104100001	2001	4	0	141	Nepal	6	South Asia		04/10/2001: At least six Maoist militants assassinated the treasurer of the Nepali Congress Tanahu District committee, Bishnu Prasad Jamarkattel, in the Tanahu District of Nepal.	1	1	1	0		0	1	0	1	Assassination					2	Government (General)	15	Politician or Political Party Movement/Meeting/Rally	Nepalese Congress	Bishnu Prasad Jamarkattel, treasurer of the Nepali Congress Tanahu District committee, in the Tanahu District of Nepal	141	Nepal																	Communist Party of Nepal- Maoist (CPN-M)
200104100002	2001	4	0	98	Italy	8	Western Europe		04/10/2001: Revolutionary Proletarian Initiative Nuclei (NIPR) members detonated a bomb at the Italy-United States Council at Via Brunetti in Rome, Italy. No casualties were reported in the attacks.	1	1	1	0		0	1	0	3	Bombing/Explosion					1	Business			Institute of International Affairs (IIA)	Institute of International Affairs (IIA) offices located in the Via Brunetti building	98	Italy	8	Educational Institution	49	School/University/Educational Building	Italian-American Council	Italian-American Council offices located in the Via Brunetti building	98	Italy									Revolutionary Proletarian Initiative Nuclei (NIPR)
200104100003	2001	4	0	28	Bosnia-Herzegovina	9	Eastern Europe	The minister's residence in Siroki Brijeg	04/10/2001: A bomb planted under the Mercedes of Mladen Ivankovic, a minister for the Bosnian government, detonated, destroying the car and the first floor of the minister's home. The minister, along with his brother who was a deputy in the Bosnian Parliament, were home at the time, though no one was injured. The brothers blamed the Croat Democratic Union, a separatist party, for the incident as …	1	1	1	0		0	1	0	3	Bombing/Explosion					2	Government (General)	15	Politician or Political Party Movement/Meeting/Rally	The Bosnian government minister's residence	Mladen and Jerko Ivankovic	28	Bosnia-Herzegovina																	Croat Democratic Union
200104100004	2001	4	0	205	Thailand	5	Southeast Asia	The Home Media Company office in Surate Thani, in the southern area of Thailand, 330 miles from Bangkok	04/10/2001: At least two armed gunmen shot and killed Witayudh Saengsopit, a radio show host as well as the local cooperative's chairman, as he got out of his Mercedes outside the Home Media Company's offices in Surat Thani, Muang district, Thailand around 4am. Although no group claimed responsibility for the shooting, two men were arrested as suspects after two 9mm pistols were found in their ho…	1	1	1	1	Other Crime Type	0	1	0	1	Assassination					10	Journalists & Media	53	Newspaper Journalist/Staff/Facility	Home Media Company	Witayudh Saengsopit	205	Thailand																	Unknown
200104100005	2001	4	0	92	India	6	South Asia	Near the Ministry of Finance's second gate, in New Delhi's North Block	04/10/2001: Authorities defused a homemade explosive device left on an employee's scooter near the Ministry of Finance's second gate in New Delhi, India around 8:45pm. No one was injured and no damage was done, as the batteries on the explosive had run down before the bomb could detonate. No group claimed responsibility for the incident, although authorities suggested that the Students Islamic Mo…	1	1	1	0		0	0	0	3	Bombing/Explosion					2	Government (General)	21	Government Building/Facility/Office	Ministry of Finance	D.S.M. Sundaram, the Personal Assistant for Vikhe Patil, the Minister of Finance	92	India																	Students Islamic Movement of India (SIMI)
200104110001	2001	4	0	1003	Kosovo	9	Eastern Europe		04/11/2001: Albanian militants killed a Russian soldier with the KFOR peacekeeping force while on patrol in northeastern Kosovo, close to the internal border with Serbia proper. A Kosovo Forces (KFOR) representative reported that soldier was shot dead as he stepped out of his armored vehicle which had stopped near the town of Zuja.	1	1	1	0		0	1	0	2	Armed Assault					4	Military	29	Military Unit/Patrol/Convoy	Russian Peacekeepers	A Russian soldier of a 13th Tactical Group engineers platoon near the Serbia/Kosovo demarcation line	167	Russia																	Unknown
200104110002	2001	4	0	19	Bangladesh	6	South Asia		04/11/2001: Unknown militants bombed a "peace rally", organized by the Bangladesh Sramik League, labor front of the Awami League at Motijheel Shapla Square in Dhaka, Bangladesh, injured at least 40 people.	1	1	1	1	Other Crime Type	0	1	0	3	Bombing/Explosion					14	Private Citizens & Property	78	Procession/Gathering (funeral, wedding, birthday, religious)	Civilians	Indiscriminate civilians at a peace rally in Dhaka, Bangladesh	19	Bangladesh																	Unknown
200104110003	2001	4	0	205	Thailand	5	Southeast Asia		04/11/2001: Unknown militants exploded a bomb at a power transmission pylon in Yala. No casualties were reported in the attacks.	1	1	1	0		0	1	0	3	Bombing/Explosion					21	Utilities	107	Electricity	Thailand Electric Infrastructure	A power transmission pylon Yala, Thailand	205	Thailand																	Unknown
200104110004	2001	4	0	110	Lebanon	10	Middle East & North Africa		04/11/2001: Unknown militants seeking to kill Jihan Chehayeb with a parcel bomb wounded Chehayeb and two women in Aley, Lebanon.	1	1	1	0		0	1	0	3	Bombing/Explosion					14	Private Citizens & Property	68	Named Civilian	Civilians	Jihan Chehayeb in Aley, Lebanon	110	Lebanon																	Unknown
200104110005	2001	4	0	202	Tajikistan	7	Central Asia	A Dushanbe suburban street	04/11/2001: Three armed gunmen ambushed the Deputy Interior Minister's car with AK-47s as it traveled down a suburban street in Dushanbe, Tajikistan, around 8am. The Deputy Minister was killed, as were two bodyguards and the driver. Although no group claimed responsibility, sources conflicted as to whether this was a terrorist or criminal incident. Four people were later arrested due to their pos…	1	1	1	1	Other Crime Type	0	1	0	1	Assassination					2	Government (General)	21	Government Building/Facility/Office	Deputy Interior Minister	Khabib Sanginov	202	Tajikistan																	Unknown
200104120001	2001	4	0	167	Russia	9	Eastern Europe	The office of the 10th TV channel in Avtury village in Chechnya's district of Shali	04/12/2001: An explosion at the offices of the 10th television channel in Avtury, Shali District, Chechnya, killed Shamalu Deniyev, the Chechen government's deputy chief. A cameraman was wounded in the exposion and the roof of the television studio was blown off. No group claimed responsibility for the incident.	1	1	1	0		0	1	0	3	Bombing/Explosion					2	Government (General)	18	Government Personnel (excluding police, military)	Chechen government's deputy chief	Shamalu Deniyev	167	Russia																	Unknown
200104120002	2001	4	0	155	West Bank and Gaza Strip	10	Middle East & North Africa	A car in Ramallah, in the West Bank	04/12/2001: Palestinian authorities carried out a controlled detonation of a bomb found in a car that was to be sold to Nasser Abu Hamaid, the Fatah movement's Tanzim leader. No one was injured and no damage was done. Although no group claimed responsibility for the incident, Palestinian authorities claimed that Israel was behind this attempt, as Hamaid was a key leader in the uprising against Is…	1	1	1	0		0	0	0	3	Bombing/Explosion					17	Terrorists/Non-State Militia	93	Terrorist	Tanzim	Nasser Abu Hamaid	155	West Bank and Gaza Strip																	Unknown
200104130001	2001	4	0	93	Indonesia	5	Southeast Asia		04/13/2001: Suspected Free Aceh Movement (GAM) militants killed two police officers in downtown Aceh, Indonesia.	1	1	1	0		0	1	0	2	Armed Assault					3	Police	25	Police Security Forces/Officers	Indonesian Police	Indiscriminate police officers in downtown Aceh, Indonesia	93	Indonesia																	Free Aceh Movement (GAM)
200104130002	2001	4	0	98	Italy	8	Western Europe		04/13/2001: Suspected Anti-imperialist Territorial Nuclei (NTA) militants threw a petrol bomb at an office of the Olive Tree [ruling center-left coalition] in Padua, Italy. No casualties resulted from the attack.	1	1	1	0		0	1	0	7	Facility/Infrastructure Attack					2	Government (General)	15	Politician or Political Party Movement/Meeting/Rally	Olive Tree	Olive Tree political party offices in Padua, Italy	98	Italy																	Anti-Imperialist Territorial Nuclei (NTA)
200104130003	2001	4	0	167	Russia	9	Eastern Europe	A car on the Leningradskoye highway around the area of the Pobedy bridge, Central district	04/13/2001: Unidentified assailants threw a petrol bomb at the Mercedes of Dmitriy Biryukov, President of the publishing house Sem Dnei, as it drove on the Leningradskoye highway in Moscow, Russia, around 11:20am. No one was injured, although flames did engulf one side of the vehicle. No group claimed responsibility for the incident, although sources suggest that the ongoing fight to keep a local…	1	1	1	0		0	1	0	2	Armed Assault					10	Journalists & Media	53	Newspaper Journalist/Staff/Facility	Sem Dnei (Seven Days) Publishing Company	Dmitry Biryukov, President of the company	167	Russia																	Unknown
200104140001	2001	4	0	92	India	6	South Asia		04/14/2001: Three unknown militants attacked an Indian security bunker at Lal Chowk in Srinagar, Kashmir. The attack killed four members of the Indian military.	1	1	1	0		0	1	0	2	Armed Assault					4	Military	29	Military Unit/Patrol/Convoy	Border Security Force	Paramilitary units at a security bunker at Lal Chowk in Srinagar, Kashmir	92	India																	Unknown
200104140002	2001	4	0	603	United Kingdom	8	Western Europe	Barnet (London Borough)	04/14/2001: Unknown perpetrators detonated a bomb outside of a post office in Hendon, London; minor damage to the building resulted but no casualties were reported in the incident.	1	1	1	0		0	1	0	3	Bombing/Explosion					2	Government (General)	21	Government Building/Facility/Office	Post Office	A post office in Hendon, London	216	Great Britain																	Unknown
200104140003	2001	4	0	45	Colombia	3	South America		04/14/2001: United Self-defense Forces of Colombia (AUC - Las Autodefensas Unidas de Colombia) militants killed 25 farmers in Alto Nayo, Colombia in an apparent political vendetta.	1	1	1	0		0	1	0	2	Armed Assault					14	Private Citizens & Property	67	Unnamed Civilian/Unspecified	Civilians	Indiscriminate farmers in Alto Nayo, Colombia	45	Colombia																	United Self Defense Units of Colombia (AUC)
200104140004	2001	4	0	92	India	6	South Asia		04/14/2001: Suspected Maoist Communist Center members killed 13 people in a raid on the eastern Beltu village of the Bihar state in India.	1	1	1	0		0	1	0	2	Armed Assault					14	Private Citizens & Property	67	Unnamed Civilian/Unspecified	Civilians	Indiscriminate civilians in Beltu, India	92	India																	Maoist Communist Center (MCC)
200104140005	2001	4	0	97	Israel	10	Middle East & North Africa	The incident occurred on Herzl St in the city.	04/14/2001: No one was wounded when a bomb detonated near two vehicles on Herzl Street, Tel Aviv, Tel Aviv district, Israel around 8:15pm. A group calling themselves the Brigades of the Martyrs of al-Aqsa contacted the Agence France-Presse and claimed responsibility for one of two bombings that occurred on Herzl Street that day, but it was unclear which bombing they were responsible for. The grou…	1	1	1	0		1	1	0	3	Bombing/Explosion					14	Private Citizens & Property	67	Unnamed Civilian/Unspecified	Citizens and property on Herzl Street's north end	Citizens and property near the explosion	97	Israel																	Al-Aqsa Martyrs Brigade
200104140007	2001	4	0	19	Bangladesh	6	South Asia	The Iush Ramna Park, near the main stage during an open-air concert, in Dhaka district	04/14/2001: Nine people, including the bomber, were killed and at least twenty more were wounded when a remote-controlled bomb was detonated in a crowded open air concert celebrating the Hindi New Year in Dahka, Bangladesh. It was thought that this attack was part of a larger plot in which at least four people were carrying bombs to be detonated at the event. Sources suggest that this was not sup…	1	1	1	0		0	1	0	3	Bombing/Explosion					14	Private Citizens & Property	67	Unnamed Civilian/Unspecified	Private citizens and property at the open-air concert in Iush Ramna Park	Citizens and property at the concert	19	Bangladesh																	Harkatul Jihad-e-Islami
200104140008	2001	4	0	97	Israel	10	Middle East & North Africa	The incident occurred on Herzl St in the city.	04/14/2001: One person was wounded when a bomb detonated one hour after, and only a short distance away from, a previous detonation near two cars on Herzl Street, Tel Aviv, Tel Aviv district, Israel. A group named the Brigades of the Martyrs of al-Aqsa contacted the Agence France-Presse and claimed responsibility for one of the two bombing that occurred on Herzl Street, but it was unclear which b…	1	1	1	0		1	1	0	3	Bombing/Explosion					14	Private Citizens & Property	67	Unnamed Civilian/Unspecified	Citizens and property on Herzl Street's south end	One man near the explosion	97	Israel																	Al-Aqsa Martyrs Brigade
200104150001	2001	4	1	8	Angola	11	Sub-Saharan Africa		04/15/2001: National Union for the Total Independence of Angola (UNITA) rebels killed seven people and kidnapped 50 others in a village raid in Benguela, Angola. UNITA forces also looted houses and stores, burned homes, and destroyed a vehicle in the incident. According to Benguela Governor Dumilde Rangel, Civil Defense and the National Police captured two of the perpetrators, one of which was a …	1	1	1	0		0	1	0	2	Armed Assault	6	Hostage Taking (Kidnapping)	7	Facility/Infrastructure Attack	14	Private Citizens & Property	67	Unnamed Civilian/Unspecified	Civilians	Indiscriminate civilians in Benguela, Angola	8	Angola	14	Private Citizens & Property	79	Public Area (garden, parking lot, garage, beach, public building, camp)	Village Businesses	Local businesses in Benguela											National Union for the Total Independence of Angola (UNITA)
200104150002	2001	4	0	217	United States	1	North America		04/14/2001: The Earth Liberation Front (ELF) claimed responsibility for setting fire to three cement trucks that belonged to the Ross Island Sand & Gravel Company, in Portland, Oregon U.S.A. The attack was perpetrated, according to the group, to protest the company's mining of a 40-acre site in the Columbia River Gorge. The fire was started when four containers of gasoline were lit with a timing …	1	1	1	0		0	1	0	7	Facility/Infrastructure Attack					1	Business	5	Industrial/Textiles/Factory	Ross Island Sand & Gravel Company	Three cement mixing trucks belonging to the Ross Island Sand & Gravel Company in Portland, Oregon	217	United States																	Earth Liberation Front (ELF)
200104160001	2001	4	1	45	Colombia	3	South America		04/16/2001. The National Liberation Army (NLA) kidnapped 92 Occidental Petroleum employees in Arauca, Colombia. Seventy-three of the hostages were released the following day, 17 April and the remaining hostages were released on 19 April. An ELN commander claimed responsibility for the incident in a telephone call to foreign news correspondents, saying that they were starting a sabotage campaign a…	1	1	1	0		0	1	0	6	Hostage Taking (Kidnapping)					1	Business	1	Gas/Oil/Electric	Occidental Petroleum	Workers of an Occidental Petroleum plant in Arauca, Colombia	217	United States																	National Liberation Army of Colombia (ELN)
200104160002	2001	4	0	112	Liberia	11	Sub-Saharan Africa	Near Voinjama, Lofa county	04/16/2001: Gunmen opened fire on a helicopter carrying the Minister of Youth and Sports, Francois Massaquoi, and supplies as it attempted to land in Voinjama, Liberia. The helicopter escaped the gunfire but the minister was later pronounced dead at a hospital. It was reported that a group calling themselves the Liberians United for Reconciliation and Democracy took responsibility for the attack.	1	1	1	0		0	1	0	1	Assassination					2	Government (General)	18	Government Personnel (excluding police, military)	Liberian Government	Francois Massaquoi, Minister of Youth and Sports	112	Liberia																	Liberians United for Reconciliation and Democracy (LURD)
200104160004	2001	4	0	167	Russia	9	Eastern Europe	A police outpost on a road in Noviye Atagi in the district of Shali	04/16/2001: A bomb at a police outpost on a road in Noviye Atagi, Shali district, Chechnya killed a policeman and a local resident whose car the policeman had stopped at the post to check his identification. The driver's wife was injured in the blast, and the outpost was almost destroyed. Although no group claimed responsibility for the incident, authorities believed individuals had left the bomb…	1	1	1	0		0	1	0	3	Bombing/Explosion					3	Police	22	Police Building (headquarters, station, school)	Chechnyan police outpost and officer	The outpost and officers stationed at the outpost	167	Russia	14	Private Citizens & Property	67	Unnamed Civilian/Unspecified	Private citizens and property passing through the outpost	Noviye Atagi residents and their property	167	Russia									Unknown
200104160005	2001	4	0	93	Indonesia	5	Southeast Asia	A residence in the village of Jamur, in Central Aceh's district of Siah	4/16/2001: Two people were killed when unidentified gunmen robbed their residence and then set it on fire in Jamur, Siah district, Indonesia. No group claimed responsibility for the attack.	1	1	1	0		0	1	0	9	Unknown					14	Private Citizens & Property	76	House/Apartment/Residence	Private citizens and property in Jamur village	Residence in Jamur	93	Indonesia																	Unknown
200104180001	2001	4	0	1003	Kosovo	9	Eastern Europe		04/18/2001: Militants detonated a car bomb outside of the Federal Republic of Yugoslavia (FRY) Committee for Kosovo and Metohija office in Pristina, Kosovo. The attack killed one and injured four others. Serbian authorities blamed Albanian militants for the incident.	1	1	1	0		0	1	0	3	Bombing/Explosion					2	Government (General)	15	Politician or Political Party Movement/Meeting/Rally	Federal Republic of Yugoslavia (FRY) Committee for Kosovo and Metohija	FRY Committee for Kosovo and Metohija building in Pristina, Kosovo	175	Serbia-Montenegro																	Unknown
200104180002	2001	4	0	6	Algeria	10	Middle East & North Africa		04/18/2001: Unknown militants detonated a bomb outside a café in Benchicaou in the Dumez housing development in Berrouaghia, Algeria. The attacks killed four and wounded two others.	1	1	1	0		0	1	0	3	Bombing/Explosion					1	Business	2	Restaurant/Bar/Café	Civilians	Indiscriminate civilians at a café in Benchicaou in the Dumez housing development in Berrouaghia, Algeria	6	Algeria																	Unknown
200104180003	2001	4	0	155	West Bank and Gaza Strip	10	Middle East & North Africa		04/18/2001: HAMAS launched a mortar attack on the Jewish Nisanit settlement, north of Gaza, Israel. No casualties resulted from the attack, which HAMAS claimed it launched in response to Israel's bombing of a Syrian radar site in Lebanon.	1	1	1	0		0	1	0	3	Bombing/Explosion					14	Private Citizens & Property	69	Religion Identified	Civilians	Jewish settlers at the Nisanit settlement in Gaza	97	Israel																	Hamas (Islamic Resistance Movement)
200104180004	2001	4	0	78	Greece	8	Western Europe		04/18/2001: Members of the anarchist group Revolutionary Violence Units torched Thai and Israeli diplomatic vehicles in Greece. The cars were destroyed, but no casualties resulted from the attacks.	1	1	1	0		0	1	0	7	Facility/Infrastructure Attack					7	Government (Diplomatic)	45	Diplomatic Personnel (outside of embassy, consulate)	Israeli Diplomatic Corps	Israeli Diplomatic vehicles in Ambelokipi, Greece	97	Israel	7	Government (Diplomatic)	45	Diplomatic Personnel (outside of embassy, consulate)	Thai Diplomatic Corps	Thai Diplomatic Vehicles	205	Thailand									Revolutionary Violence Units
200104180005	2001	4	0	153	Pakistan	6	South Asia		04/18/2001: Militants suspected from the Muttahida Qami Movement (MQM) exploded two bombs in Clifton area of Karachi, Pakistan, killing two people.	1	1	1	0		0	1	0	3	Bombing/Explosion					14	Private Citizens & Property	67	Unnamed Civilian/Unspecified	Civilians	Indiscriminate civilians in the Clifton area of Karachi, Pakistan	153	Pakistan																	Muttahida Qami Movement (MQM)
200104180006	2001	4	0	167	Russia	9	Eastern Europe		04/18/2001: Chechen Rebels (non-specific) attacked a Russian Signal Corps. convoy near Argun in the Shalinsky district of the Chechen Republic. A Russian vehicle hit a land mine, after which the Chechens proceeded to fire on the convoy. At least one soldier was killed and two wounded in the attack.	1	1	0	1	Insurgency/Guerilla Action	0	1	0	3	Bombing/Explosion	2	Armed Assault			4	Military	29	Military Unit/Patrol/Convoy	Russian Army	A Russian Signal Corps convoy traveling in the Shalinsky district	167	Russia																	Chechen Rebels
200104190001	2001	4	0	97	Israel	10	Middle East & North Africa		04/19/2001: Two mortars were fired by unknown militants at the Jewish settlement in Kibbutz Nir Oz, Gaza Strip. No casualties were reported in the incident. Two squads of mortar-crewmen were arrested in connection to this incident by the Palestinian Authority on instructions by Yasir Arafat.	1	1	1	0		0	1	0	3	Bombing/Explosion					14	Private Citizens & Property	69	Religion Identified	Civilians	Indiscriminate Jewish settlers in Kibbutz Nir Oz, Gaza Strip	97	Israel																	Unknown
200104190002	2001	4	0	92	India	6	South Asia	The village of Madhopur in Muzffarpur district, Motipur block	04/19/2001: Three bombs exploded, killing the three people carrying them through the village of Madhopur, Muzffarpur district, India. One person was injured. No group claimed responsibility for the incident, although this was thought to be continuing violence to disrupt the polling process in the area.	1	1	1	0		0	1	0	3	Bombing/Explosion					14	Private Citizens & Property	68	Named Civilian	Private citizens and property in the village of Madhopur	Shiv Nath Sahni	92	India																	Unknown
200104200001	2001	4	0	160	Philippines	5	Southeast Asia		04/20/2001: At least 30 heavily-armed Moro Islamic Liberation Front (MILF) militants raided Langon, Philippines. Two individuals were killed and two wounded in the incident. MILF member later torched two houses fleeing the incident.	1	1	1	0		0	1	0	2	Armed Assault	7	Facility/Infrastructure Attack			14	Private Citizens & Property	67	Unnamed Civilian/Unspecified	Civilians	Indiscriminate civilians in Langon, Philippines	160	Philippines																	Moro Islamic Liberation Front (MILF)
200104200002	2001	4	0	235	Yugoslavia	9	Eastern Europe		04/20/2001: An unknown sniper fired upon a US diplomatic convoy in Lucane, Serbia. No injuries were reported in the incident. Serbian authorities blamed the incident on an Albanian extremist.	1	1	1	0		0	0	0	2	Armed Assault					7	Government (Diplomatic)	45	Diplomatic Personnel (outside of embassy, consulate)	US State Department	A State Department convoy in Lucane, Serbia	217	United States																	Unknown
200104200003	2001	4	0	92	India	6	South Asia		04/20/2001: Four policemen were killed and two injured when People’s War Group militants detonated a bomb in East Godavari, Andhra Pradesh, India.	1	1	1	0		0	1	0	3	Bombing/Explosion					3	Police	25	Police Security Forces/Officers	Indian Police	Police forces in in Andhra Pradesh, India	92	India																	People's War Group (PWG)
200104210001	2001	4	0	160	Philippines	5	Southeast Asia		04/20/2001: Florencio Munoz, a mayoral candidate, was assassinated in Camalig, Philippines by three suspected communist rebels.	1	1	1	0		0	1	0	1	Assassination					2	Government (General)	15	Politician or Political Party Movement/Meeting/Rally	Camalig Mayoral Candidate	Florencio Munoz in Camalig, Philippines	160	Philippines																	Unknown
200104210002	2001	4	0	185	Spain	8	Western Europe		04/21/2001: Unknown perpetrators planted a bomb at the home of a member of the Basque conservative party, Unidad Alavesa (UA), on Plaza de la Constitucion in Vitoria, Spain. The bomb detonated, causing damage to the first and second floor of the building but no casualties.	1	1	1	0		0	0	0	3	Bombing/Explosion					2	Government (General)	15	Politician or Political Party Movement/Meeting/Rally	Alavese Unity Party	Party member at the Plaza de la Constitucion in Vitoria, Spain	185	Spain																	Unknown
200104210003	2001	4	0	34	Burundi	11	Sub-Saharan Africa		04/21/2001: Front/Forces for the Defense of Democracy (FDD) of the National Council for the Defense of Democracy (NCDD or KAZE) militants torched houses and looted shops in Butwe and Rumesa, Burundi. No casualties were reported in the attacks.	1	1	1	0		0	1	0	7	Facility/Infrastructure Attack					14	Private Citizens & Property	67	Unnamed Civilian/Unspecified	Civilian Property	Indiscriminate civilian homes and businesses in Butwe, Burundi	34	Burundi																	National Council for Defense of Democracy (NCDD)	Forces for the Defense of Democracy (FDD)
200104220001	2001	4	1	209	Turkey	10	Middle East & North Africa		04/22/2001: At least twenty-one Chechen rebels stormed the Swissôtel hotel in Istanbul, Turkey, taking at least 104 people hostage. The proceeding standoff with police ended twelve hours, on April 23, 2001, later after the foreign minister of Turkey negotiated with the hostage takers for their surrender and the release of all the hostages unharmed. The hostages were mostly Western, including many…	1	1	1	0		0	1	0	5	Hostage Taking (Barricade Incident)					1	Business	8	Hotel/Resort	Civilians	Indiscriminate civilians at the Swissôtel hotel in Istanbul, Turkey	999	Multinational																	Chechen Rebels
200104220002	2001	4	0	8	Angola	11	Sub-Saharan Africa	The attack took place 35 km outside Saurimo on a road between Saurimo and Cacolo.	04/22/2001: A group of unknown militants ambushed a civilian vehicle driving 35 km outside Saurimo, Angola. The perpetrators fired at vehicle, subsequently plundering and burning it, leaving six dead and six others injured.	1	1	1	1	Other Crime Type	0	1	0	2	Armed Assault					14	Private Citizens & Property	73	Vehicles/Transportation	Civilians	Indiscriminate civilians driving outside Saurimo, Angola	8	Angola																	Unknown
200104220003	2001	4	0	97	Israel	10	Middle East & North Africa		04/22/2001: A HAMAS suicide bomber detonated a bomb at a bus stop in Kfar Sava, Israel. The attack left one dead and at least fifty injured.	1	1	1	0		0	1	1	3	Bombing/Explosion					19	Transportation	101	Bus Station/Stop	Civilians	Indiscriminate civilians in Kfar Sava, Israel	97	Israel																	Hamas (Islamic Resistance Movement)
200104220004	2001	4	0	97	Israel	10	Middle East & North Africa		04/22/2001: Three policemen were injured when a bomb, hidden in a bag, exploded near an intersection Haifa, Israel. No group claimed responsibility for the incident.	1	1	1	0		0	1	0	3	Bombing/Explosion					3	Police	25	Police Security Forces/Officers	Israeli Police Force	Israeli policemen in Haifa, Israel	97	Israel																	Unknown
200104220005	2001	4	0	160	Philippines	5	Southeast Asia		04/22/2001: Members from the militant group Moro Islamic Liberation Front (MILF) fired two rocket-propelled grenades and strafed a cluster of homes using high-powered rifles in Kalaon village, Philippines. Two people were injured in the incident.	1	1	1	0		0	1	0	3	Bombing/Explosion	2	Armed Assault			14	Private Citizens & Property	67	Unnamed Civilian/Unspecified	Civilians	Indiscriminate civilians in Kalaon village, Philippines	160	Philippines																	Moro Islamic Liberation Front (MILF)
200104220006	2001	4	0	167	Russia	9	Eastern Europe		04/22/2001: Chechen militants killed Lecho Kasumov and Ismail Durayev, aides to the head of the Urus-Martanovsky District, in Alkhan-Yurt, Chechnya. A Chechen warlord, Field Commander Arbi Barayev, stated the victims were killed following a decision (unspecified) by a Sharia court.	1	1	1	0		0	1	0	2	Armed Assault					2	Government (General)	18	Government Personnel (excluding police, military)	Civilians	Lecho Kasumov and Ismail Durayev, aides to the head of the Urus-Martanovskiy District, in Alkhan-Yurt, Russia	167	Russia																	Chechen Rebels	Commander Arbi Barayev
200104230001	2001	4	0	139	Namibia	11	Sub-Saharan Africa		04/23/2001: Six suspected National Union for the Total Independence of Angola (UNITA) members abducted eight families (unspecified total number) from Karangana, Angola. Five people were freed unharmed, but three were reported to have received injuries and two others were reported missing.	1	1	1	0		0	1	0	6	Hostage Taking (Kidnapping)	2	Armed Assault			14	Private Citizens & Property	67	Unnamed Civilian/Unspecified	Civilians	Indiscriminate civilians in Karangana, Angola	8	Angola																	National Union for the Total Independence of Angola (UNITA)
200104230002	2001	4	0	92	India	6	South Asia		04/23/2001: Three suspected Islamic militants attacked the Hurryat Conference (a conglomerate of 23 Kashmiri Muslim separatist groups) with hand grenades, as it sought to forge a response to India's latest offer of peace talks in Kashmir, India. Four separatists were injured in the attacks.	1	1	1	0		0	1	0	3	Bombing/Explosion					14	Private Citizens & Property	84	Political Party Member/Rally	Hurryat Conference	Separatist members at the Hurryat Conference in Kashmir	92	India																	Unknown
200104230003	2001	4	0	153	Pakistan	6	South Asia		04/23/2001: A bomb planted inside a vegetable carton in a corn vendor's cart detonated in a busy fruit and vegetable market around 7:30am in Islamabad, Pakistan. At least 25 people were injured and serious damage was done to a vehicle and buildings in the area. No group claimed responsibility for the attack, although authorities blamed Afghan refugees due to witnesses claiming they saw at least o…	1	1	1	0		0	1	0	3	Bombing/Explosion					1	Business			Vendors and customers at the fruit and vegetable market	Vendors and customers in the vicinity of the explosion	153	Pakistan																	Afghans
200104230004	2001	4	0	97	Israel	10	Middle East & North Africa		04/23/2001: A pipe bomb exploded after being placed in a car's trunk in the Or Yehuda open-air market in Tel Aviv, Israel. The bomb, filled with nails, wounded at least four people, including two children. The Popular Front for the Liberation of Palestine (PFLP) claimed they were responsible for the incident in a phone call.	1	1	1	0		0	1	0	3	Bombing/Explosion					1	Business			The Or Yehuda open-air market and its customers	The market and its customers	97	Israel																	Popular Front for the Liberation of Palestine (PFLP)
200104230005	2001	4	0	92	India	6	South Asia	Village of Nagma in the district of Darghanga	04/23/2001: Explosions in the village of Nagma, Darbhanga district, India, killed two people and injured six more. No group claimed responsibility for the attack. It was thought that the attack might be related to ongoing elections in the area.	1	1	1	0		1	1	0	3	Bombing/Explosion					2	Government (General)	19	Election-related	Nagma village's elections	Nagma village's elections	92	India																	Unknown
200104230008	2001	4	0	86	Guyana	3	South America		04/23/2001: Unidentified attackers in a white van drove up to the main office of the People's National Congress/Reform opposition party in Georgetown, Guyana, around 11:30pm and opened fire on the building, shooting at it and throwing what was thought to be a fire bomb. No one was injured in the attack, although minor damage was done to the building. No group claimed responsibility for the attack.	1	1	1	0		0	1	0	2	Armed Assault	3	Bombing/Explosion			2	Government (General)	15	Politician or Political Party Movement/Meeting/Rally	People's National Congress/Reform opposition party	Opposition party's main office in Georgetown	86	Guyana																	Unknown
200104230009	2001	4	0	92	India	6	South Asia	A Sitamarhi district center for polling	04/23/2001: An explosion in the vicinity of a polling center in Sitamarhi district, India, injured two people. No group claimed responsibility for the attack. It was thought that the explosion might be related to ongoing elections in the area.	1	1	1	0		1	1	0	3	Bombing/Explosion					2	Government (General)	19	Election-related	Sitamarhi district's center for polling	Sitamarhi district's center for polling	92	India																	Unknown
200104240001	2001	4	0	92	India	6	South Asia		04/24/2001: An Indian soldier was killed and three others wounded when unknown militants fired upon the Rashtriya Rifles camp outside of Sopore, Kashmir.	1	1	1	1	Insurgency/Guerilla Action	0	1	0	2	Armed Assault					4	Military	27	Military Barracks/Base/Headquarters/Checkpost	Indian Army	Indiscriminate soldiers at the Rashtriya Rifles camp outside of Sopore, Kashmir	92	India																	Unknown
200104250001	2001	4	0	45	Colombia	3	South America		04/25/2001: Approximately 250 militants from Fuerzas Armadas Revolucionarias de Colombia (FARC)attacked the Alto de San Juan village, Colombia. Fifteen people died as a result the incident where FARC fighters and members of the Peasant Self-Defense Groups of Cordoba and Uraba (ACCU) clashed. Residents also stated that FARC fighters took a large number of cattle and some horses owned by local peop…	1	1	1	0		0	1	0	2	Armed Assault					14	Private Citizens & Property	67	Unnamed Civilian/Unspecified	Civilians	Civilians from the Alto de San Juan village, Colombia	45	Colombia																	Revolutionary Armed Forces of Colombia (FARC)
200104250003	2001	4	0	186	Sri Lanka	6	South Asia		04/25/2001: Unknown militants detonated a parcel bomb near Sri Lanka’s Presidential home in Colombo, Sri Lanka. Police said the parcel bomb went off as it was discovered during a routine check of an abandoned building in the Fort area, less than 100 yards from the home of the President. A policeman from the President's security guards who found the parcel was injured in the explosion.	1	1	1	0		0	1	0	3	Bombing/Explosion					2	Government (General)	17	Head of State	Presidential Palace	Chandrika Kumaratunga's presidential palace in Colombo, Sri Lanka	186	Sri Lanka																	Unknown
200104250004	2001	4	0	167	Russia	9	Eastern Europe		04/25/2001: Unknown perpetrators detonated a bomb that leveled a building used by an Interior Ministry organized crime unit in Gudermes, Chechnya. The incident left six policemen dead and five injured.	1	1	1	0		0	1	0	3	Bombing/Explosion					2	Government (General)	21	Government Building/Facility/Office	Interior Ministry	Organized Crime Unit building in Gudermes, Chechnya	167	Russia																	Unknown
200104250005	2001	4	0	167	Russia	9	Eastern Europe	A building belonging to the Chechen government in Grozny	04/25/2001: A bomb planted in a car outside of a building belonging to the Chechen government in Grozny, Chechnya, was dismantled by authorities. According to officials, the bomb contained 260 pounds of TNT explosive, along with screws, rivets, and saltpeter in two bags. Although no group claimed responsibility for the incident, authorities said that evidence pointed to people employeed by a pers…	1	1	1	0		0	0	0	3	Bombing/Explosion					2	Government (General)	21	Government Building/Facility/Office	Chechen government	Building belonging to the Chechen government	167	Russia																	Unknown
200104250008	2001	4	0	603	United Kingdom	8	Western Europe	Antrim. A residence in the Central Park area of Antrim	04/25/2001: Unidentified assailants threw a petrol bomb through the front window of the home of a known Orange Volunteer member while he, his wife, and his three children were asleep in Central Park, Antrim, Northern Ireland around 3:30am. No one was injured, and only minor fire damage was done to the exterior of the home as the father threw the bomb back out through the window before it exploded…	1	1	1	0		0	0	0	2	Armed Assault					17	Terrorists/Non-State Militia	94	Non-State Militia	An Orange Volunteer member, his family, and their residence	Alan Lynn, his family, and residence in Central Park	233	Northern Ireland																	Unknown
200104260001	2001	4	0	92	India	6	South Asia		04/26/2001: Militants from the National Liberation Front of Tripura (NLFT) gunned down nine people and injured three others in West Tripura, India.	1	1	1	1	Insurgency/Guerilla Action	0	1	0	2	Armed Assault					4	Military	39	Paramilitary	Indian Military	Tripura State Rifles in West Tripura, India	92	India																	National Liberation Front of Tripura (NLFT)
200104260002	2001	4	0	92	India	6	South Asia		04/26/2001: Unknown militants launched a grenade into a crowd at the Goriwan Bazaar in Bijbehara, India. The attacks killed two and injured 22 individuals.	1	1	1	0		0	1	0	3	Bombing/Explosion					14	Private Citizens & Property	74	Marketplace/Plaza/Square	Civilians	Indiscriminate shopper at the Goriwa Bazaar in Bijbehara, India	92	India																	Unknown
200104260003	2001	4	0	5	Albania	9	Eastern Europe	A residence in Permet Districts city of Permet	04/26/2001: Unknown assailants placed a small bomb near the door of the residence of Arjan Kote, mayor of Permet, Permet District, Albania. No one was injured in the attack, and only minor damage was done in the explosion. No group claimed responsibility for the attack.	1	1	1	0		0	1	0	3	Bombing/Explosion					2	Government (General)	18	Government Personnel (excluding police, military)	Mayor of the city of Permet	Arjan Kote	5	Albania																	Unknown
200104260004	2001	4	0	195	Sudan	11	Sub-Saharan Africa		04/26/2001: Five hijackers armed with grenades and guns and associated with the Ethiopian Air Force College and Bahr Dar University in Ethiopia took over a plane carrying seven crew members and 44 passengers that was heading for Addis Ababa and diverted it to Khartoum, Sudan. The hijackers wanted to speak to ambassadors from the United States and Britain. They demanded asylum in Sudan and claimed…	1	1	1	0		0	1	0	4	Hijacking					6	Airports & Aircraft	42	Aircraft (not at an airport)	An Ethiopian airplane and its passengers	An Ethiopian airplane and its passengers	65	Ethiopia																	Ethiopians
200104260005	2001	4	0	34	Burundi	11	Sub-Saharan Africa	A residence in Gisagara, in the eastern area of Burundi	04/26/2001: Suspected members of the Forces for the Defense of Democracy (FDD) Hutu rebel group threw grenades into the home of Andre Ndenzaka, a Gisagara official, killing him, his wife and two children in Gisagara, Burundi. The members also shot two neighbors to death outside the Ndenzaka residence after they witnessed the attack.	1	1	1	0		0	1	0	3	Bombing/Explosion	2	Armed Assault			2	Government (General)	15	Politician or Political Party Movement/Meeting/Rally	Gisagara official	Andre Ndenzaka and his family	34	Burundi	14	Private Citizens & Property	67	Unnamed Civilian/Unspecified	Private citizens and property in the vicinity	Two neighbors who witnessed the attack	34	Burundi									Forces for the Defense of Democracy (FDD)
200104280001	2001	4	0	45	Colombia	3	South America		04/28/2001: Fuerzas Armadas Revolucionarias de Colombia (FARC)rebels killed 21 people in the village of San Pedro de Uraba, Colombia, for alleged collaboration with rightist paramilitary forces.	1	1	1	0		0	1	0	2	Armed Assault					14	Private Citizens & Property	67	Unnamed Civilian/Unspecified	Civilians	Indiscriminate civilians in San Pedro de Uraba, Colombia	45	Colombia																	Revolutionary Armed Forces of Colombia (FARC)
200104280002	2001	4	0	118	Macedonia	9	Eastern Europe	The incident took place around Vejce.	04/28/2001: Albanian rebels killed eight and injured six Macedonian troops while on patrol around Vejce, Macedonia.	1	1	1	0		0	1	0	9	Unknown					4	Military	29	Military Unit/Patrol/Convoy	Macedonian Military	Macedonian troops while on patrol around Vejce, Macedonia	118	Macedonia																	Unknown
200104280003	2001	4	0	1003	Kosovo	9	Eastern Europe		04/28/2001: Unknown militants packed a car with explosives and detonated it in downtown Pristina, Kosovo. No casualties were reported in the incident.	1	1	1	0		0	1	0	3	Bombing/Explosion					14	Private Citizens & Property	67	Unnamed Civilian/Unspecified	Civilians	Indiscriminate civilians in Pristina, Kosovo	175	Serbia-Montenegro																	Unknown
200104280004	2001	4	0	213	Uganda	11	Sub-Saharan Africa		04/28/2001: Suspected militants of the Lords Resistance Army (LRA) harassed the Pece-Lokung town in Uganda. The militants killed five people, injured two, abducted three, and set ablaze five grass thatched houses in the incident.	1	1	1	0		0	1	0	6	Hostage Taking (Kidnapping)	2	Armed Assault			14	Private Citizens & Property	67	Unnamed Civilian/Unspecified	Civilians	Indiscriminate civilians in Pece-Lokung town in Uganda	213	Uganda																	Lord's Resistance Army (LRA)
200104280005	2001	4	0	160	Philippines	5	Southeast Asia		04/28/2001: More than a dozen suspected militants from the New People's Army (NPA) fired on a vehicle, killing mayor candidate Jose Cardenas and four others in an ambush in Canlaon City, Philippines. Three other people who were riding on motorcycles ahead of the ambushed vehicle were injured in the attack.	1	1	1	0		0	1	0	1	Assassination					2	Government (General)	15	Politician or Political Party Movement/Meeting/Rally	Mayoral Candidate	Jose Cardenas in Canlaon City, Philippines	160	Philippines																	New People's Army (NPA)
200104280006	2001	4	0	97	Israel	10	Middle East & North Africa		04/28/2001: Members of the al-Fatah Palestinian group claimed responsibility for shooting to death an Israeli soldier in Wadi Ara, Haifa district, Israel. Four passengers were also wounded. There was no mention of any material damage done.	1	1	1	0		0	1	0	2	Armed Assault					4	Military	34	Military Personnel (soldiers, troops, officers, forces)	An Israeli soldier	An Israeli soldier who was not on duty	97	Israel	14	Private Citizens & Property	67	Unnamed Civilian/Unspecified	Private citizens with the soldier	Four passengers with the soldier	97	Israel									Al-Fatah
200104290001	2001	4	0	160	Philippines	5	Southeast Asia		04/29/2001: Approximately 100 suspected Abu Sayyaf Group (ASG) guerrillas ambushed a van carrying soldiers and civilians in Talipao, Jolo, Philippines. The attacks killed six soldiers and three civilians.	1	1	1	0		0	1	0	2	Armed Assault	3	Bombing/Explosion			4	Military	35	Military Transportation/Vehicle (excluding convoys)	Philippine Military	Commuter Van traveling in Talipao, Jolo, Philippines	160	Philippines																	Abu Sayyaf Group (ASG)
200104290002	2001	4	0	155	West Bank and Gaza Strip	10	Middle East & North Africa		04/29/2001: Palestinian militants detonated two bombs targeting Jewish settlers in the West Bank, Palestine. One Palestinian was killed in the attacks.	1	1	1	0		0	1	0	3	Bombing/Explosion					14	Private Citizens & Property	69	Religion Identified	Civilians	Indiscriminate Jewish Settlers in the West Bank	97	Israel																	Unknown
200104290003	2001	4	0	92	India	6	South Asia	The incident took place 18 miles from Srinagar city.	04/29/2001: A landmine 18 miles from Srinagar city in Budgam district, India, detonated when a vehicle from the Central Police Reserve Force (CRPF) drove over it. The attack killed five police officers and wounded five others.	1	1	1	0		0	1	0	3	Bombing/Explosion					3	Police	23	Police Patrol (including vehicles and convoys)	Indian Police	Central Police Reserve Force driving 18 miles from Srinagar city	92	India																	Unknown
200104300001	2001	4	0	160	Philippines	5	Southeast Asia		04/30/2001: Unknown militants threw a grenade into the ground floor of the Ever Gotesco Grand Central mall in Caloocan City, Philippines. The explosion injured 30 people.	1	1	1	0		0	1	0	3	Bombing/Explosion					14	Private Citizens & Property	74	Marketplace/Plaza/Square	Civilians	Indiscriminate shoppers in the Ever Gotesco Grand Central Mall in Caloocan City, Philippines	160	Philippines																	Unknown
200104300002	2001	4	1	34	Burundi	11	Sub-Saharan Africa		04/30/2001: Rebels took two drivers hostage after setting fire to their delivery trucks in Theicole complex in Muramvya, Burundi.	1	1	1	0		0	1	0	7	Facility/Infrastructure Attack	6	Hostage Taking (Kidnapping)			1	Business			Burundi Trucking Industry	Indiscriminate vehicles and drivers in the Theicole Complex in Muramvya, Burundi	34	Burundi																	Unknown
200104300003	2001	4	0	155	West Bank and Gaza Strip	10	Middle East & North Africa	A vehicle outside a sewing factory in Rafiah Yam, Gaza Strip	04/30/2001: One Palestinian was killed and another wounded when a car bomb exploded outside of the sewing factory they worked at in Rafiah Yam, Gaza Strip. The bomb, planted in the vehicle of the factory's owner, Esther Sa'adah, was thought to have been a warning to Palestinians working in Israel. No group claimed responsibility for the attack, and no mention of physical damage done by the explos…	1	1	1	0		0	1	0	3	Bombing/Explosion					1	Business	5	Industrial/Textiles/Factory	The owner of the sewing factory in Rafiah Yam and her employees	Esther Sa'adah	97	Israel																	Unknown
200104300004	2001	4	0	155	West Bank and Gaza Strip	10	Middle East & North Africa	A residence in Ramallah, West Bank	04/30/2001: One man, a member of al-Fatah, and two children were killed when a bomb exploded in a residence in Ramallah, West Bank. At least three others were injured when they were trapped in the building's rubble after the blast. While some suggested the Israeli government was responsible for the explosion as the Fatah member was living there, others suggested that bombs were being made in the …	1	1	1	0		0	1	0	3	Bombing/Explosion					17	Terrorists/Non-State Militia	94	Non-State Militia	al-Fatah member	Hassan el-Khadi	155	West Bank and Gaza Strip	14	Private Citizens & Property	68	Named Civilian	Private citizens and property	Shahid Barakat, his sister, and other residents	155	West Bank and Gaza Strip									Unknown
200105010001	2001	5	0	205	Thailand	5	Southeast Asia		05/01/2001: The Democratic Karen Buddhist Army (DKBA) attacked the Molithai village in Phop Phra District, Tak province, Thailand near. The grenade attack left two Thai soldiers and five rebels injured. Two rebels and three civilians were killed in the attack as well. The civilians included a girl, a young woman, and an old man. It was believed the rebels attacked in response to a Thai Army offen…	1	1	1	0		0	1	0	2	Armed Assault					14	Private Citizens & Property	71	Race/Ethnicity Identified	Civilians	Thai Civilians in Molithai, Thailand	205	Thailand	4	Military	27	Military Barracks/Base/Headquarters/Checkpost	Thai Military	Thai Military border base in Molithai, Thailand	205	Thailand									Democratic Karen Buddhist Army (DKBA)
200105010002	2001	5	0	118	Macedonia	9	Eastern Europe		05/01/2001: The Albanian Embassy in Skopje, Macedonia was attacked by unidentified gunmen in a passing car. The unknown perpetrators fired three to four shots at the Embassy. Two shots hit the interior of the Embassy, but no one was injured.	1	1	1	0		0	1	0	7	Facility/Infrastructure Attack					7	Government (Diplomatic)	46	Embassy/Consulate	Albanian Government	Albanian Embassy in Spokje, Macedonia	5	Albania																	Unknown
200105010003	2001	5	0	118	Macedonia	9	Eastern Europe		05/01/2001: Four masked gunmen attacked an Albanian restaurant in Porta Vila, Macedonia killing one Kosovar civilian and injuring two others. The identities of the gunmen were unknown. No group claimed responsibility for the attack.	1	1	1	0		0	1	0	2	Armed Assault					1	Business	2	Restaurant/Bar/Café	Albanian restaurant	Albanian restaurant in Porta Vila, Macedonia	5	Albania																	Unknown
200105010004	2001	5	0	155	West Bank and Gaza Strip	10	Middle East & North Africa	The incident occurred at the Bayt Furik junction near the Yitzhar settlement in the West Bank.	05/01/2001: An Israeli civilian from Bet She'an was traveling in a car to work in Elon More when he was injured by gunfire from an ambush at the Bayt Furik junction in the West Bank near the village of Itamar. The suspected Palestinian gunman was detained shortly after the attack by Israeli Defense Forces near the Askar refugee camp. No group was implicated in the attack.	1	1	1	0		0	1	0	2	Armed Assault					14	Private Citizens & Property	71	Race/Ethnicity Identified	Civilian	Israeli civilian traveling to work in the West Bank	97	Israel																	Unknown
200105010005	2001	5	0	155	West Bank and Gaza Strip	10	Middle East & North Africa	The incident occurred at the Atil junction near Bet El, in the Ramallah area of the West Bank.	05/01/2001: Palestinian Islamic Jihad (PIJ) claimed responsibility for the attack on the Israeli citizen Asaf Herskovich. Shots were fired at Herskovich while he was traveling on the Ofra-Bet El road causing his truck to overturn, killing him at the Atil junction near Bet El, in the Ramallah area of the West Bank. Voice of Israel in Jerusalem received a call from a member of the Palestinian Islam…	1	1	1	0		0	1	0	2	Armed Assault					14	Private Citizens & Property	68	Named Civilian	Civilian	Asaf Herskovich	97	Israel																	Palestinian Islamic Jihad (PIJ)
200105010006	2001	5	0	28	Bosnia-Herzegovina	9	Eastern Europe		05/01/2001: The Social Democratic Party offices in Vitez, Bosnia-Herzegovina were destroyed by a bomb. No one was injured in the attack and the perpetrators are unknown.	1	1	1	0		0	1	0	3	Bombing/Explosion					2	Government (General)	15	Politician or Political Party Movement/Meeting/Rally	Social Democratic Party	Social Democratic Party offices in Vitez, Bosnia-Herzegovina	28	Bosnia-Herzegovina																	Unknown
200105010007	2001	5	0	45	Colombia	3	South America	South of Bogota by 230 miles	05/01/2001: Two unidentified gunmen on motorcycles shot and killed Hector Polania, who was previously a Conservative Party politician, and wounded one of his bodyguards as they traveled on a highway in Pitalito, Huila department, Colombia. No group claimed responsibility for the attack and no mention of property damage was made.	1	1	1	0		0	1	0	1	Assassination					2	Government (General)	15	Politician or Political Party Movement/Meeting/Rally	Conservative Party	Hector Polania	45	Colombia																	Unknown
200105010008	2001	5	0	6	Algeria	10	Middle East & North Africa	A residence in Medea, south of Algiers by 55 miles, in Medea province	05/01/2001: Unidentified gunmen shot and killed a family of five in Medea, Medea province, Algeria. The gunmen entered the home after an explosive device lobbed through their front door detonated. No group claimed responsibility for the attack, and no details regarding property damage were provided.	1	1	1	0		0	1	0	2	Armed Assault	3	Bombing/Explosion			14	Private Citizens & Property	76	House/Apartment/Residence	Private residence in Medea	Family of five's residence in Medea	6	Algeria																	Unknown
200105010009	2001	5	0	6	Algeria	10	Middle East & North Africa	80 KM south of Algiers	5/1/2001: Unknown perpetrators, believed to be affiliated with the Islamic insurgency in Algeria, used an explosive to break into a home of a family in Koutitene, Algeria. The assailants proceeded to shoot or stab all of the individuals within the residence. Five people were killed and one was wounded.	1	1	1	0		0	1	0	3	Bombing/Explosion	2	Armed Assault			14	Private Citizens & Property	71	Race/Ethnicity Identified	Indiscriminate Algerian citizens	An Algerian family in Médéa	6	Algeria																	Algerian Islamic Extremists
200105020001	2001	5	0	173	Saudi Arabia	10	Middle East & North Africa		05/02/2001: A parcel bomb exploded in the face of a U.S. doctor in Saudi Arabia. Gary Hatch, the doctor, worked at the Saad Medical Center in Khobar. Hatch, the only victim, thought the package was a video tape. He suffered injuries to his face, hands, and left knee. The perpetrators were not known.	1	1	1	0		0	1	0	3	Bombing/Explosion					14	Private Citizens & Property	71	Race/Ethnicity Identified	Civilian	American doctor working in Saudi Arabia	217	United States																	Unknown
200105030001	2001	5	1	118	Macedonia	9	Eastern Europe		05/03/2001: Albanian rebels ambushed a Macedonian Army patrol returning from a routine border patrol. Two Macedonia soldiers were killed while one was captured when the Albanian rebels attacked at the entrance of the Vaksince village in the Kumanovo area. Additionally, the rebels kidnapped two civilians, one Macedonian and one Serb, of the Matejce village and declared the villages around Lake Lip…	1	1	1	0		0	1	0	2	Armed Assault	6	Hostage Taking (Kidnapping)			4	Military	29	Military Unit/Patrol/Convoy	Macedonian military	Macedonian military border patrol	118	Macedonia	14	Private Citizens & Property	71	Race/Ethnicity Identified	Civilian	Macedonian Civilian in the village of Matejce	118	Macedonia	14	Private Citizens & Property	71	Race/Ethnicity Identified	Civilian	Serbian Civilian in the village of Matejce	175	Serbia-Montenegro	Albanian extremists
200105030002	2001	5	0	153	Pakistan	6	South Asia		05/03/2001: One person was killed and at least another fourteen were injured when a bomb exploded inside the Abshar movie theater around 4:50pm in Muzaffarabad, Bela Nur Shah district, Pakistan. No group claimed responsibility for the incident, and India denied allegations that they were behind the bombing.	1	1	1	0		0	1	0	3	Bombing/Explosion					1	Business	11	Entertainment/Cultural/Stadium/Casino	Abshar movie theater	Abshar movie theater and patrons	153	Pakistan																	Unknown
200105040001	2001	5	0	4	Afghanistan	6	South Asia		05/04/2001: A mosque in Herat, Afghanistan was bombed, killing ten people, including an Iranian Sunni cleric, Mowlavi Musa Karimpur, and injuring 30 other people. The perpetrators were not known.	1	1	1	0		0	1	0	3	Bombing/Explosion					15	Religious Figures/Institutions	86	Place of Worship	Mosque	Mosque in Herat, Afghanistan	4	Afghanistan																	Unknown
200105040003	2001	5	0	45	Colombia	3	South America		05/04/2001: Four people were killed and at least twenty-five more were wounded when a bomb comprised of 110 pounds of explosives and placed in a Chevy pickup truck detonated in the parking lot of the Hotel Torre de Cali in Cali, Valle del Cauca department, Colombia around 7pm. Among those guests injured at the hotel were the coach and several members of the Once Caldas professional soccer team. S…	1	1	1	0		0	1	0	3	Bombing/Explosion					1	Business	8	Hotel/Resort	Hotel Torre de Cali	Hotel Torre de Cali and its guests	45	Colombia	14	Private Citizens & Property	67	Unnamed Civilian/Unspecified	Private citizens and property	Citizens and property in the vicinity of the explosion	45	Colombia									National Liberation Army of Colombia (ELN)
200105050001	2001	5	1	8	Angola	11	Sub-Saharan Africa		05/05/2001: The National Union for the Total Independence of Angola (UNITA) attacked Caxito, Angola, in the Bengo Province. It was believed that UNITA attacked to destroy a bridge over the Dange River to disrupt the flow of good between the Zaire and Uige provinces. The attack resulted in the death of at least 76 civilians with another 20 injured and 120 kidnapped. At least 60 of the 120 kidnappe…	1	1	1	0		0	1	0	6	Hostage Taking (Kidnapping)	7	Facility/Infrastructure Attack			19	Transportation	103	Bridge/Car Tunnel	Bridge	Bridge over the Dange River	8	Angola	14	Private Citizens & Property	71	Race/Ethnicity Identified	Civilians	Angolan civilians in the town of Caxito	8	Angola									National Union for the Total Independence of Angola (UNITA)
200105050002	2001	5	0	92	India	6	South Asia		05/05/2001: Suspected Hindu extremists bombed a cathedral in Muzaffarpur in the Indian state of Bihar. No one was injured in the explosions, but considerable damage was done to the cathedral. The perpetrators were unknown.	1	1	1	0		0	1	0	3	Bombing/Explosion					15	Religious Figures/Institutions	86	Place of Worship	Cathedral	Cathedral in Muzaffarpur, India	92	India																	Unknown
200105050003	2001	5	0	217	United States	1	North America	at the Cortona construction site in West Lake Hills, TX	05/05/2001: Unknown perpetrator(s) set fire to a backhoe loader at the Cortona construction site in West Lake Hills, Texas, in the United States, causing $82,000 in damage. The perpetrator(s) cut a hole into the seat of the backhoe, filled it with flammable liquid, and then ignited it. Additionally, a note on a portable toilet, accused the developer of "cutting down a forest so that you can have …	1	1	1	0		0	1	0	7	Facility/Infrastructure Attack					1	Business	12	Construction	Cortona construction site	backhoe loader at Cortona construction site in West Lake Hills, TX	217	United States																	Unknown
200105060001	2001	5	0	603	United Kingdom	8	Western Europe	Barnet (London Borough)	05/06/2001: A bomb exploded at a post office sorting depot in Hendon, north London. The half pound of high explosives injured one person and caused minor damage. The perpetrators are suspected to be the Real Irish Republican Army (RIRA).	1	1	1	0		0	1	0	3	Bombing/Explosion					2	Government (General)	21	Government Building/Facility/Office	British Government	British Post Office in London	216	Great Britain																	Real Irish Republican Army (RIRA)
200105060002	2001	5	0	185	Spain	8	Western Europe		05/06/2001: The president of Spain’s Popular Party, Manuel Gimenez Abad, was assassinated by two members (one man and one woman) of Euskadi Ta Askatasuna (ETA). The male perpetrator fired three shots, two to the abdomen and one to the head. The attack occurred in Zaragoza, Spain.	1	1	1	0		0	1	0	1	Assassination					2	Government (General)	15	Politician or Political Party Movement/Meeting/Rally	Popular Party President	Manuel Gimenez Abad	185	Spain																	Basque Fatherland and Freedom (ETA)
200105060005	2001	5	0	97	Israel	10	Middle East & North Africa		05/06/2001: Five people were wounded when a timed bomb containing pieces of metal and nails exploded in a garbage can at a bus stop in Petah Tikva, Center District, Israel around 7am. The bakery near the bus stop had windows blown out. One of the sources reported that the Palestinian Hezbollah (Party of God) organization claimed responsibility for the attack, but this report was not confirmed by …	1	1	1	0		0	1	0	3	Bombing/Explosion					19	Transportation	101	Bus Station/Stop	Petah Tikva bus stop	Bus stop number 50 and people waiting to ride the bus	97	Israel	1	Business	7	Retail/Grocery/Bakery	Businesses and patrons in the vicinity of the explosion	The bakery and open-air market near the explosion	97	Israel									Palestinian Hezbollah
200105070001	2001	5	0	153	Pakistan	6	South Asia	Deso Hall area	05/07/2001: One person was killed and at least five more were wounded when a bomb exploded in a bus in Deso Hall, Karachi, Sindh province, Pakistan. No group claimed responsibility for the attack, and no information on property damage was given.	1	1	1	0		0	1	0	3	Bombing/Explosion					19	Transportation	99	Bus (excluding tourists)	Deso Hall mini-bus	A mini-bus and passengers in Deso Hall, Karachi	153	Pakistan																	Unknown
200105070002	2001	5	0	209	Turkey	10	Middle East & North Africa	The Cekul Foundation main offices in Istanbul, Marmara region	05/07/2001: A bomb in the entrance of the main offices of the environmental group Cekul Foundation was defused by authorities in Istanbul, Marmara region, Turkey. No one was injured and no damage was done. The Great Eastern Islamic Raiders' Front claimed responsibility for the bomb in a telephone call warning the police of the bomb.	1	1	1	0		0	0	0	3	Bombing/Explosion					12	NGO	61	Domestic NGO	Cekul Foundation	The main offices of Cekul Foundation	209	Turkey																	Great Eastern Islamic Raiders Front (IBDA-C)
200105080001	2001	5	0	167	Russia	9	Eastern Europe		05/08/2001: Chechen Rebels (non-specific) attacked the Organized Crime Fighting Office in Gudermes, Chechnya with automatic weapons and grenade launchers. One policeman was killed and one policeman was wounded.	1	1	1	0		0	1	0	2	Armed Assault					3	Police	22	Police Building (headquarters, station, school)	Russian Police	Organized Crime Fighting Office in Gudermes, Chechnya	167	Russia																	Chechen Rebels
200105080003	2001	5	0	155	West Bank and Gaza Strip	10	Middle East & North Africa	In Itamar, in the southern area of Nablus	05/08/2001: Suspected Palestinian gunmen shot and killed Arieh Orlando, a Jewish settler, as he watched over empty caravans near Itamar, West Bank, Israel. No group claimed responsibility for the attack.	1	1	1	1	Other Crime Type	0	1	0	2	Armed Assault					14	Private Citizens & Property	71	Race/Ethnicity Identified	Jewish man in West Bank	Arieh Orlando	97	Israel																	Palestinians
200105090001	2001	5	0	92	India	6	South Asia		05/09/2001: Militants from Lashkar-e Taiba (LeT) attacked a military camp in Magam town in the Jammu and Kashmir state of India. The militants first attacked the camp with rockets and then two suicide bombers pushed an explosives-packed ice cream cart to the front gates of the camp and detonated it killing themselves and six civilians. Four other civilians and at least four Indian soldiers were i…	1	1	1	0		0	1	1	3	Bombing/Explosion					4	Military	27	Military Barracks/Base/Headquarters/Checkpost	Indian Military	Indian Military camp in the Jammu and Kashmir	92	India																	Lashkar-e-Taiba (LeT)
200105090002	2001	5	0	92	India	6	South Asia		05/09/2001: Hizb-ul-Mujahidin (HM) (HM) claimed responsibility for a bomb attack in the Sena Bhawan complex, an Army headquarters, in New Delhi. A Hizb-ul-Mujahidin (HM) spokesperson called to claim responsibility and stated the objective was not to cause casualties, but to warn Indian security forces to stop committing atrocities against common Kashmiris. The blast injured one person.	1	1	1	1	Insurgency/Guerilla Action	0	1	0	3	Bombing/Explosion					4	Military	27	Military Barracks/Base/Headquarters/Checkpost	Indian Military	Indian Military Headquarters in New Delhi	92	India																	Hizbul Mujahideen (HM)
200105090003	2001	5	0	153	Pakistan	6	South Asia	Sibi district	05/09/2001: One person was killed and three more were wounded when the vehicle a group of workers with the Bureau of Geophysics Prospects (BGP), a Chinese company, was traveling in was hit by a rocket in Sunny Shoran, Sibi district, Pakistan. The group was surveying for oil as subcontractors for the British Premier Oil company. No group claimed responsibility for the attack.	1	1	1	0		0	1	0	3	Bombing/Explosion					1	Business	4	Multinational Corporation	Bureau of Geophysics Prospects (BGP)	Pong Weixing, two local guards, and a Pakistani driver	44	China																	Unknown
200105090004	2001	5	0	6	Algeria	10	Middle East & North Africa		5/9/2001: Members of the Salafist Group for Preaching and Fighting (GSPC) ambushed a Judicial Police Mobile Brigade (BMPJ) patrol in Tigzirt, Algeria. Eight policemen were killed and two others were wounded.	1	1	1	0		0	1	0	2	Armed Assault					3	Police	25	Police Security Forces/Officers	Judicial Police Mobile Brigade	Policemen in Tizi Ouzou	6	Algeria																	Salafist Group for Preaching and Fighting (GSPC)
200105100001	2001	5	0	92	India	6	South Asia		05/10/2001: A putative spokesperson of Al-Hamas Mujahideen called a news agency and claimed responsibility for the grenade attack on Secretary General Maulvi Mohammad Abdullah Tahri of the Democratic Freedom Party. The single grenade exploded outside the offices of the Democratic Freedom Party in Srinagar, India. There were no injuries in the attack.	1	1	1	0		0	1	0	3	Bombing/Explosion					14	Private Citizens & Property	84	Political Party Member/Rally	Democratic Freedom Party	Maulvi Mohammad Abdullah Tahri	92	India																	Al-Hamas Mujahideen
200105100002	2001	5	0	92	India	6	South Asia	The incident occurred in a nearby forest.	05/10/2001: Lashkar-e-Taiba (LeT) militants attacked eleven community members from the Sajjar village, in the Jammu Kashmir state of India, while they were grazing cattle. Eight were killed and three sustained injuries. Indian authorities believed the incident was an attempt to disrupt the peace initiative in the state.	1	1	1	0		0	1	0	2	Armed Assault					14	Private Citizens & Property	71	Race/Ethnicity Identified	Civilians	Indian shepherds	92	India																	Lashkar-e-Taiba (LeT)
200105100003	2001	5	0	155	West Bank and Gaza Strip	10	Middle East & North Africa	Near the border crossing area of Kissufim, in Gaza Strip's northern area	05/10/2001: Two Romanian men were killed and one was wounded when a bomb exploded near the security fence they were fixing near the border crossing area of Kissufim, Gaza Strip. There were no reports of physical damage to the area. A phone call placed anonymously after the incident claimed that the Hezbollah Palestine movement were behind the attack, saying that this was one more attack in the Pa…	1	1	1	0		0	1	0	3	Bombing/Explosion					1	Business			Immigrant workers	Three Romanian immigrant men working	166	Romania																	Hezbollah Palestine
200105100004	2001	5	0	160	Philippines	5	Southeast Asia	The incident occurred in the Little Baguio neighborhood of the city	05/10/2001: Thirteen people were injured when a possible bomb exploded at a crowded rally for the Liberal Party's campaign before elections in Manila, San Juan district, Philippines.	1	1	1	0		0	1	0	3	Bombing/Explosion					2	Government (General)	15	Politician or Political Party Movement/Meeting/Rally	Liberal Party	The Liberal Party campaign rally	160	Philippines																	Unknown
200105100005	2001	5	0	93	Indonesia	5	Southeast Asia	The Iskandar Muda Aceh dormitory for students in Setiabudi, in the subdistrict of Guntur, in Jakarta	05/10/2001: Two people were killed and another two were injured when a bomb exploded in the Iskandar Muda Aceh dormitory for students in Setiabudi, Guntur subdistrict, Indonesia. None of the injured were students, as the dorm also housed unemployed individuals from Aceh. No group claimed responsibility for the incident, and no details of the extent of the property damage done in the explosion wer…	1	1	1	0		0	1	0	3	Bombing/Explosion					14	Private Citizens & Property	70	Student	Iskandar Muda Aceh dormitory	Students and the unemployed individuals from Aceh	93	Indonesia																	Unknown
200105110001	2001	5	0	185	Spain	8	Western Europe		05/11/2001: A car bomb exploded in the Salamanca district of Madrid after a caller identifying himself as an Euskadi Ta Askatasuna (ETA) member warned of the bombing. At least seven people were injured in the attack.	1	1	1	0		0	1	0	3	Bombing/Explosion					14	Private Citizens & Property	71	Race/Ethnicity Identified	Civilians	Spanish civilians	185	Spain																	Basque Fatherland and Freedom (ETA)
200105110002	2001	5	0	8	Angola	11	Sub-Saharan Africa	The incident occurred on the road that links Malange to Cacuso.	05/11/2001: National Union for the Total Independence of Angola (UNITA) attacked a small convoy of vehicles on a road between Cacuso and Malange in the Malange province of Angola. At least six people were killed and at least 12 people were injured in the attack. The rebels stole the agricultural goods the vehicles were carrying.	1	1	1	0		0	1	0	2	Armed Assault					14	Private Citizens & Property	71	Race/Ethnicity Identified	Civilians	Angolan civilians traveling on a road between two towns	8	Angola																	National Union for the Total Independence of Angola (UNITA)
200105110004	2001	5	1	34	Burundi	11	Sub-Saharan Africa	Near Bukeye in the province of Makamba	5/10/2001: Six workers with the MEMISA-COPED humanitarian organization were kidnapped by five rebel members of the Forces for the Defense of Democracy (FDD) near Bukeye, in the province of Mukamba, Burundi, and taken into the neighboring country Tanzania. The rebels also took the medicinal supplies the workers had with them. The six workers were later released in Tanzania's Kayogoro region, relat…	1	1	1	0		0	1	0	6	Hostage Taking (Kidnapping)					12	NGO	62	International NGO	MEMISA-COPED humanitarian organization	Six workers with the Dutch-Burundian organization	34	Burundi																	Forces for the Defense of Democracy (FDD)
200105120001	2001	5	0	235	Yugoslavia	9	Eastern Europe	The incident occurred near Oraovica.	05/12/2001: An Albanian girl was wounded by shrapnel from a projectile fired by Albanian extremists. The girl, Ruzdija Ibrahimi, was wounded near Oraovica, near Presevo, in southern Serbia. Albanian rebels from Liberation Army for Presevo, Medvedja and Bujanovac (UCPMB) were responsible for this attack.	1	1	1	0		0	1	0	2	Armed Assault	3	Bombing/Explosion			14	Private Citizens & Property	67	Unnamed Civilian/Unspecified	Civilians	Civilians near near Oraovica, near Presevo, in southern Serbia	175	Serbia-Montenegro	4	Military	34	Military Personnel (soldiers, troops, officers, forces)	Federal Republic of Yugoslavia (FRY) Military	Federal Republic of Yugoslavia (FRY) Military positions in southern Serbia	175	Serbia-Montenegro									Liberation Army for Presevo, Medvedja and Bujanovac (UCPMB)
200105130001	2001	5	0	6	Algeria	10	Middle East & North Africa	Road linking Merouana to Batna	5/13/2001: Fifteen members of the Salafist Group for Preaching and Fighting (GSPC) set up a fake roadblock in Agradou, Algeria. The assailants intercepted and ransacked multiple vehicles before killing four Algerian civilians. Using bombs and automatic weapons, the Islamic extremists killed seven members of the Algerian security forces responding to the incident.	1	1	1	0		0	1	0	3	Bombing/Explosion	2	Armed Assault			14	Private Citizens & Property	71	Race/Ethnicity Identified	Indiscriminate Algerian citizens	Algerian civilians driving towards Batna	6	Algeria	4	Military	34	Military Personnel (soldiers, troops, officers, forces)	Algerian security forces	Algerian security forces responding to an attack in Batna	6	Algeria									Salafist Group for Preaching and Fighting (GSPC)
200105140001	2001	5	1	45	Colombia	3	South America		5/14/2001: At least 190 workers were kidnapped by at least 80 armed members of the United Self-defense Forces of Colombia (AUC) in Villanueva, in the province of Casanare, Colombia, under suspicion of being spies. The workers were taken off the buses they were traveling on towards their homes after leaving the farms they worked on. All but twenty-six of the workers were released the following day…	1	1	1	0		0	1	0	6	Hostage Taking (Kidnapping)					1	Business			Workers on their way home from local farms	At least 190 workers	45	Colombia																	United Self Defense Units of Colombia (AUC)
200105150001	2001	5	0	155	West Bank and Gaza Strip	10	Middle East & North Africa	The incident occurred near Ma’ale Mikhmash.	05/15/2001: The Al-Aqsa Martyrs Battalions killed an Israeli woman and injured her father in the West Bank, near Ma’ale Mikhmash. The two victims were traveling in a car when they were attacked with gunfire.	1	1	1	0		0	1	0	2	Armed Assault					14	Private Citizens & Property	71	Race/Ethnicity Identified	Civilian	Israeli civilians traveling in a vehicle near Ma’ale Mikhmash	97	Israel																	Al-Aqsa Martyrs Brigade
200105150002	2001	5	0	185	Spain	8	Western Europe		05/15/2001: A parcel bomb injured a Spanish journalist in Zarautz, a town in the Guipuzcoa province, Spain. The journalist, Gorka Landaburu, suffered injuries to the face and hands. The attack, perpetrated by Euskadi ta Askatasuna (ETA), happened 48 hours after the Basque regional election.	1	1	1	0		0	1	0	3	Bombing/Explosion					10	Journalists & Media	53	Newspaper Journalist/Staff/Facility	Spanish Journalist	Gorka Landaburu	185	Spain																	Basque Fatherland and Freedom (ETA)
200105150003	2001	5	1	229	Democratic Republic of the Congo	11	Sub-Saharan Africa		05/15/2001: The Mayi Mayi militia claimed responsibility for kidnapping at least 18 foreign workers in the Democratic RepuCongo. The militia kidnapped the foreigners at a logging camp in Mangina, on the border with Uganda. The Mayi-Mayi militia has demanded the withdrawal of Ugandan, Rwandan, and Burundian troops from Congo.	1	1	1	0		0	1	0	6	Hostage Taking (Kidnapping)					14	Private Citizens & Property	71	Race/Ethnicity Identified	Foreign civilians	Foreign civilian workers in Congo	999	Multinational																	Mayi Mayi
200105150004	2001	5	0	47	Republic of the Congo	11	Sub-Saharan Africa	A logging camp in the town of Mangina, 20 miles from Beni, a town in Uganda	5/15/2001: At least twenty-five foreigners working at a logging camp, including a United States citizen, a Kenyan citizen, and twenty-three individuals from Thailand, were kidnapped by armed members of the Mayi-Mayi organization in Mangina, Congo. The Mayi-Mayi claimed responsibility for the attack over a Radio France Internationale broadcast, listing their demand as immediate removal of governme…	1	1	1	0		0	1	0	6	Hostage Taking (Kidnapping)					1	Business	5	Industrial/Textiles/Factory	A logging company	23 individuals from Thailand, one from the United States and one from Kenya.	205	Thailand																	Mayi Mayi
200105160001	2001	5	0	159	Peru	3	South America	The National Election Board offices in Lima	05/16/2001: At least six people, including a mother, her infant child, and three police officers, were wounded when a bomb exploded outside of the National Election Board offices in Lima, Lima region, Peru around 10am. The bomb had been left in a backpack outside of the offices, and had detonated after police had picked it up, carried it some distance from the building, and then noticed smoke was…	1	1	1	0		0	1	0	3	Bombing/Explosion					2	Government (General)	19	Election-related	National Election Board office	The National Election Board office and upcoming elections	159	Peru	1	Business	7	Retail/Grocery/Bakery	Stores in the vicinity	At least one store damaged in the explosion	159	Peru									Shining Path (SL)
200105170001	2001	5	0	45	Colombia	3	South America	Lleras square in Medellin's El Poblado neighborhood	05/17/2001: Eight people were killed and at least 137 were injured when a car bomb consisting of 66 pounds of dynamite was detonated remotely in Lleras square, a crowded business area, in El Poblado, Medellin state, Colombia around 10pm. One source estimated the damage to the area's stores and cars to be around $400,000. No group claimed responsibility for the attack, although authorities thought…	1	1	1	1	Other Crime Type	0	1	0	3	Bombing/Explosion					1	Business			The Lleras square businesses and patrons	Businesses and patrons in the crowded Lleras square area	45	Colombia																	Unknown
200105180001	2001	5	0	97	Israel	10	Middle East & North Africa		05/18/2001: HAMAS claimed responsibility for a suicide bombing at a mall in Netanya, Israel. Shaykh Hasan Yusuf, a HAMAS member, made the announcement in Ramallah. The blast killed at least three people and injured at least 30 people.	1	1	1	0		0	1	1	3	Bombing/Explosion					14	Private Citizens & Property	74	Marketplace/Plaza/Square	Civilians	Civilians at a shopping mall in Netanya, Israel	97	Israel																	Hamas (Islamic Resistance Movement)
200105180003	2001	5	0	153	Pakistan	6	South Asia	The town of Baldia in Karachi	05/18/2001: Unidentified gunmen shot and killed Saleem Qadri, the leader of the Sunni Tehrik Muslim organization, along with four of his family members and a bodyguard, as they traveled in a van to pray at a mosque in the town of Baldia, Sindh province, Pakistan. Three others were wounded in the attack, including Qadri's young son and nephew. Authorities claimed that the Sunni organization Sipah-…	1	1	1	0		0	1	0	1	Assassination					14	Private Citizens & Property	69	Religion Identified	Sunni Tehrik organization	Saleem Qadri	153	Pakistan																	Sipah-e-Sahaba/Pakistan (SSP)
200105200001	2001	5	0	104	Kenya	11	Sub-Saharan Africa	A rally in the town of Busia, in Busia district, in the western area of Kenya	05/20/2001: Three people were injured when youths threw petrol bombs into a political rally for the opposition and incited a stampede in Busia, Busia district, Kenya around 2pm. No group claimed responsibility for the incident and no estimate of any physical damage was given.	1	1	1	0		0	1	0	2	Armed Assault					2	Government (General)	15	Politician or Political Party Movement/Meeting/Rally	Democratic Party rally	Mwai Kibaki, the democratic leader, and the rally he planned, along with political supporters and other politicians at the rally	104	Kenya																	Youths
200105210001	2001	5	0	167	Russia	9	Eastern Europe		05/21/2001: In the Chechen capital of Grozny, Russia, a bomb left in the ruins of a house exploded and killed three children who were playing in the house at the time. Chechen Rebels (non-specific) were suspected in this incident.	1	1	1	0		0	1	0	3	Bombing/Explosion					14	Private Citizens & Property	76	House/Apartment/Residence		Ruins of a house in Grozny	167	Russia																	Chechen Rebels
200105210004	2001	5	0	45	Colombia	3	South America		05/21/2001: An MK-82 bomb attached to around 500 pounds of TNT and four devices to detonate the TNT was found buried under fruit in a Chevy truck that was left outside the headquarters of Voz communist newspaper in Bogota, Distrito Capital department, Colombia. The bomb was deactivated by police, although authorities said that the bomb would not have detonated the way it was set up. No one was in…	1	1	1	0		0	0	0	3	Bombing/Explosion					14	Private Citizens & Property	67	Unnamed Civilian/Unspecified	Citizens and property in the vicinity of the explosion	Citizens and property near the Chevy truck with the bomb	45	Colombia	10	Journalists & Media	53	Newspaper Journalist/Staff/Facility	Voz newspaper	Voz newspaper headquarters	45	Colombia									Unknown
200105210005	2001	5	0	139	Namibia	11	Sub-Saharan Africa	Mukwe area's village of Muitjiku, in the region of Kavango, to the east of Rundu by 210km	05/21/2001: One villager was killed and at least one person was wounded when gunmen, members of the National Union for the Total Independence of Angola (UNITA), attacked them in the village of Muitjiku, Kavango, Namibia. No property damage was done. Authorities pursued the gunmen into Angola.	1	1	1	0		0	1	0	2	Armed Assault					14	Private Citizens & Property	67	Unnamed Civilian/Unspecified	Muitjiku village	Villagers in Muitjiku	139	Namibia																	National Union for the Total Independence of Angola (UNITA)
200105210006	2001	5	0	217	United States	1	North America	at Jefferson Poplar Farm at 79114 Collins Road five miles north of Clatskanie, OR	05/21/2001: Five members of the Animal and Earth Liberations Fronts (ALF and ELF), Stanislas Meyerhoff, Suzanne Savoie, Daniel McGowan, Nathan Block, and Joyanna Zacher, destroyed two buildings, a trailer, and a total of 18 vehicles, in an arson they set using time-delayed incendiary devices, at Jefferson Poplar Farms just outside of Clatskanie, Oregon in the United States. In addition to the two…	1	1	1	0		1	1	0	7	Facility/Infrastructure Attack					1	Business	9	Farm/Ranch	Jefferson Poplar Farms	buildings and vehicles at a farm which harvested hybrid poplar and cottonwood trees to be used in the manufacture of paper, outside Clatskanie, OR	217	United States																	Earth Liberation Front (ELF)	The Family
200105210007	2001	5	0	217	United States	1	North America	at the Horticulture Center at the University of Washington in Seattle, WA	05/21/2001: Five members of the Animal and Earth Liberations Fronts (ALF and ELF), William Rodgers, Justin Solondz, Briana Waters, Jennifer Kolar, and Lacey Phillabaum, used timed incendiary devices to set arson to Merrill Hall, housing the Center for Urban Horticulture at the University of Washington in Seattle, Washington in the United States. The arson destroyed the building due to extensive i…	1	1	1	0		1	1	0	7	Facility/Infrastructure Attack					8	Educational Institution	48	Teacher/Professor/Instructor	University of Washington Center for Urban Horticulture	office of Professor Bradshaw at Merrill Hall, housing the University of Washington's Center for Urban Horticulture	217	United States																	Earth Liberation Front (ELF)	The Family
200105230001	2001	5	0	155	West Bank and Gaza Strip	10	Middle East & North Africa	This incident occurred along the Israeli-Egyptian border, near Rafah.	05/23/2001: An improvised explosive device (IED) charge exploded near an Israeli Defence Forces convoy along the Israeli-Egyptian border near Rafah, Gaza Strip. No one was hurt in the blast.	1	1	1	0		0	1	0	3	Bombing/Explosion					4	Military	29	Military Unit/Patrol/Convoy	Israeli Defence Forces (IDF)	Israeli Defence Forces convoy near Rafah, Israel	97	Israel																	Unknown
200105230002	2001	5	0	185	Spain	8	Western Europe		05/23/2001: A security guard at the University of Basque Country was the target of a failed car-bomb attack in Lejona, Spain. It was not certain who was responsible for the thwarted attack, but Euskadi ta Askatasuna (ETA) was suspected.	1	1	1	0		0	0	0	3	Bombing/Explosion					8	Educational Institution	50	Other Personnel	University of the Basque Country	University of the Basque Country Security Guard	185	Spain																	Basque Fatherland and Freedom (ETA)
200105230003	2001	5	0	186	Sri Lanka	6	South Asia		05/23/2001: Ten Sri Lankan Navy personnel were killed and 17 others were injured in a land mine blast in Thambalagamuwa, Sri Lanka. The Liberation Tigers of Tamil Eelam (LTTE) was blamed for the attack.	1	1	1	1	Insurgency/Guerilla Action	0	1	0	3	Bombing/Explosion					4	Military	34	Military Personnel (soldiers, troops, officers, forces)	Sri Lankan Navy	Sri Lankan Navy Soldiers	186	Sri Lanka																	Liberation Tigers of Tamil Eelam (LTTE)
200105240001	2001	5	0	75	Germany	8	Western Europe		05/24/2001: An estimated six skinhead males attacked two people, identified as Iranian males, riding bicycles in Hanover, Germany. One of the men suffered cuts and lacerations. The same group of men was suspected for also attacking an Italian woman in a nearby city.	1	1	1	1	Other Crime Type	1	1	0	2	Armed Assault					14	Private Citizens & Property	71	Race/Ethnicity Identified	Civilians	Two Iranian men in Hanover, Germany	94	Iran																	Unknown
200105240002	2001	5	0	75	Germany	8	Western Europe		05/24/2001: An estimated 30 skinhead males attacked an Italian woman in Leipzig, Germany. The woman was not injured however the perpetrators hit a German passerby in the head and finally clashed with police, injuring one officer in the eye. Seven extremists were arrested, but only one was detained. Reports did not state whether the individuals were affiliated in a specific group. The same group o…	1	1	1	1	Other Crime Type	1	1	0	2	Armed Assault					14	Private Citizens & Property	71	Race/Ethnicity Identified	Civilian	Italian woman in Leipzig, Germany	98	Italy																	Unknown
200105240003	2001	5	0	185	Spain	8	Western Europe		05/24/2001: Euskadi ta Askatasuna (ETA) militants were blamed for the assassination of Santiago Oleaga, editor of the local newspaper El Diario Vasco in San Sebastian, Spain.	1	1	1	0		0	1	0	1	Assassination					10	Journalists & Media	53	Newspaper Journalist/Staff/Facility	El Diario Vasco	Santiago Oleaga, editor of El Diario Vasco in San Sebastian, Spain	185	Spain																	Basque Fatherland and Freedom (ETA)
200105240004	2001	5	0	53	Cyprus	8	Western Europe		05/24/2001: A bomb exploded at Avrupa Newspaper in Kucukkaymakli Omorphita, Cyprus. Much of the newspaper building was destroyed in the subsequent fire after the blast. It was not certain who was responsible for the attack.	1	1	1	0		0	0	0	3	Bombing/Explosion					10	Journalists & Media	53	Newspaper Journalist/Staff/Facility	Avrupa Newspaper	Avrupa Newspaper building in Kucukkaymakli Omorphita	53	Cyprus																	Unknown
200105240005	2001	5	0	34	Burundi	11	Sub-Saharan Africa		05/24/2001: Rebels from the Democratic Republic of Congo ambushed a bus in Mitakataka, Burundi. Ten people were killed and four others were injured in the attack.	1	1	1	0		0	1	0	2	Armed Assault					19	Transportation	99	Bus (excluding tourists)	Civilians	Civilians on a bus in Mitakataka, Burundi	34	Burundi	19	Transportation	99	Bus (excluding tourists)	Burundi Busing System	Public bus in Mitakataka, Burundi	34	Burundi									Unknown
[truncated: 119,159 more rows]
[truncated: 75 more columns]
