# Supplementary material for: Evolution of the global terrorist organizational cooperation network
Source: PLoS One. 2024 Jan 22;19(1):e0281615. doi: 10.1371/journal.pone.0281615 (PMC10824412; doi:10.1371/journal.pone.0281615)
Supplement: S2 Table — The overall network Is divided into six time slices according to the year in chronological order, and each time slice scale is 3 years. The data is used to analyze the network topology. (XLSX) [file pone.0281615.s011.xlsx]

## Sheet: Sheet1
Time	Number of Nodes	Number of Edges	Density	Average Degree	Diameter	Average Path Length	Average Clustering Coefficient
2001-2018	1219	1384	0.002	2.271	14	5.233	0.296
2001-2003	90	80	0.02	1.778	8	3.484	0.449
2004-2006	99	82	0.017	1.657	6	2.146	0.435
2007-2009	222	172	0.007	1.55	4	1.932	0.258
2010-2012	284	239	0.006	1.683	5	2.11	0.305
2013-2015	501	518	0.004	2.068	16	5.675	0.281
2016-2018	558	653	0.004	2.341	12	4.013	0.308
