# Supplementary material for: Evolution of the global terrorist organizational cooperation network
Source: PLoS One. 2024 Jan 22;19(1):e0281615. doi: 10.1371/journal.pone.0281615 (PMC10824412; doi:10.1371/journal.pone.0281615)
Supplement: S3 Table — Betweenness centrality intuitively shows the relevance of nodes as "bridges". The betweenness centrality of terrorist organizations in the network is calculated per time slice from 2001 to 2018, and the betweenness centrality values are derived. Ranking the centrality of terrorist organizations meshing in the network by numerical size for each year from 2001 to 2018 and counting the top five organizations. (XLSX) [file pone.0281615.s012.xlsx]

## Sheet: Sheet1
	1	2	3	4	5
2001	JAISH-I-MOHAMMED	HARAKAT UL-MUJAHIDIN / HUM	Army of Mohammed	AL-QAIDA	ISLAMIC MOVEMENT OF UZBEKISTAN
2002	AL-QAIDA	JAISH-I-MOHAMMED	National Movement for the Restoration of Pakista’'s Sovereignty	Lashkar-e-Taiba (LeT)	HARAKAT UL-MUJAHIDIN / HUM
2003	JAISH-I-MOHAMMED	LASHKAR-E-TAYYIBA	HARAKAT UL-MUJAHIDIN / HUM	LASHKAR I JHANGVI (LJ)	ISLAMIC MOVEMENT OF UZBEKISTAN
2004	ISLAMIC MOVEMENT OF UZBEKISTAN	AL-QAIDA	JAISH-I-MOHAMMED	LASHKAR-E-TAYYIBA	HARAKAT UL-MUJAHIDIN / HUM
2005	HARAKAT UL-MUJAHIDIN / HUM	AL-QAIDA	JAISH-I-MOHAMMED	EMARAT KAVKAZ	LASHKAR I JHANGVI (LJ)
2006	JAISH-I-MOHAMMED	Jamiat ul-Mujahedin (JuM)	LASHKAR-E-TAYYIBA	Salafist Group for Preaching and Fighting (GSPC)	El Feth Katibat
2007	Salafist Group for Preaching and Fighting (GSPC)	JAISH-I-MOHAMMED	LASHKAR-E-TAYYIBA	EMARAT KAVKAZ	HARAKAT UL-MUJAHIDIN / HUM
2008	Revolutionary Armed Forces of Colombia (FARC)	Moro Islamic Liberation Front (MILF)	JAISH-I-MOHAMMED	New Peopl’'s Army (NPA)	ABU SAYYAF GROUP
2009	Revolutionary Armed Forces of Colombia (FARC)	Frente 30	Frente 55	Communist Party of India–- Maoist (CPI-Maoist)	JAISH-I-MOHAMMED
2010	Revolutionary Armed Forces of Colombia (FARC)	TEHRIK-E TALIBAN PAKISTAN (TTP)	LASHKAR I JHANGVI (LJ)	HARAKAT UL-MUJAHIDIN / HUM	Communist Party of India–- Maoist (CPI-Maoist)
2011	Revolutionary Armed Forces of Colombia (FARC)	ABU SAYYAF GROUP	Alirio Torres Mobile Column	New Peopl’'s Army (NPA)	TEHRIK-E TALIBAN PAKISTAN (TTP)
2012	THE ORGANIZATION OF AL-QAIDA IN THE ISLAMIC MAGHREB	Free Syrian Army	TEHRIK-E TALIBAN PAKISTAN (TTP)	Revolutionary Armed Forces of Colombia (FARC)	ANSAR AL-ISLAM
2013	TEHRIK-E TALIBAN PAKISTAN (TTP)	Revolutionary Armed Forces of Colombia (FARC)	New Peopl’'s Army (NPA)	Jundallah (Pakistan)	Jandul Hafsa faction
2014	THE ORGANIZATION OF AL-QAIDA IN THE ISLAMIC MAGHREB	Ansar al-Sharia (Libya)	ISLAMIC STATE IN IRAQ AND THE LEVANT–- YEMEN	Al-Nusrah Front	Revolutionary Armed Forces of Colombia (FARC)
2015	New Peopl’'s Army (NPA)	JEMAAH ISLAMIYAH	THE ORGANIZATION OF AL-QAIDA IN THE ISLAMIC MAGHREB	ABU SAYYAF GROUP	RAJAH SOLAIMAN MOVEMENT
2016	JEMAAH ISLAMIYAH	ABU SAYYAF GROUP	RAJAH SOLAIMAN MOVEMENT	THE ORGANIZATION OF AL-QAIDA IN THE ISLAMIC MAGHREB	Islamic State of Iraq and the Levant (ISIL)
2017	New Peopl’'s Army (NPA)	JEMAAH ISLAMIYAH	ABU SAYYAF GROUP	ISLAMIC STATE IN IRAQ AND THE LEVANT–- YEMEN	JEMMAH ANSHORUT TAUHID (JAT)
2018	THE ORGANIZATION OF AL-QAIDA IN THE ISLAMIC MAGHREB	ANSAR AL-ISLAM	ISLAMIC STATE IN IRAQ AND THE LEVANT–- YEMEN	Ha’'at Tahrir al-Sham	AL-QAIDA
