# Supplementary material for: Evolution of the global terrorist organizational cooperation network
Source: PLoS One. 2024 Jan 22;19(1):e0281615. doi: 10.1371/journal.pone.0281615 (PMC10824412; doi:10.1371/journal.pone.0281615)
Supplement: S4 Table — By doing k-core decomposition of the network for six time slices from 2001–2018, the table shows the stochastic core collapse process of the terrorist organization cooperation network, and the number of organizations with different k-core groups, the number share, and the corresponding number of core collapse nodes. (XLSX) [file pone.0281615.s013.xlsx]

## Sheet: Sheet1
	K value	1	2	3	4	5
2001-2003	Degree distribution	90	24	4
	Collapse number	66	20	4
	Nuclear collapse sequence	0.733	0.222	0.044
2004-2006	Degree distribution	99	19
	Collapse number	80	19
	Nuclear collapse sequence	0.808	0.192
2007-2009	Degree distribution	222	19
	Collapse number	203	19
	Nuclear collapse sequence	0.914	0.086
2010-2012	Degree distribution	284	26
	Collapse number	258	26
	Nuclear collapse sequence	0.908	0.092
2013-2015	Degree distribution	501	89	29
	Collapse number	412	60	29
	Nuclear collapse sequence	0.822	0.12	0.058
2016-2018	Degree distribution	558	137	56	16	10
	Collapse number	421	81	40	6	10
	Nuclear collapse sequence	0.754	0.145	0.072	0.011	0.018
