# Supplementary material for: Evolution of the global terrorist organizational cooperation network
Source: PLoS One. 2024 Jan 22;19(1):e0281615. doi: 10.1371/journal.pone.0281615 (PMC10824412; doi:10.1371/journal.pone.0281615)
Supplement: S5 Table — Higher order subgraphs can be considered as a combination of 3-node and 4-node subgraphs. By using the RAND-ESU (randomized enumerate subgraph) algorithm to obtain the percentage of each time slice network for 3 and 4 node motifs. (XLSX) [file pone.0281615.s014.xlsx]

## Sheet: Sheet1
ID	Adj	2001-2003	2004-2006	2007-2009	2010-2012	2013-2015	2016-2018
238		0.08054	0.04546	0.00777	0.00728	0.0121	0.01247
4382		0.6622	0.88285	0.98597	0.98013	0.95034	0.94545
4958		0.13941	0.04393	0.00563	0.00782	0.01037	0.00955
13278		0	0	0	0	0.0009	0.00072
31710		0	0	0	0	0	8e-05
1083430		0.48136	0.91718	0.98267	0.97463	0.95665	0.92858
1090785406		0.282	0.94224	0.97128	0.96233	0.95386	0.94917
